# Supplementary material for: Transcriptome analysis reveals dynamic changes in coxsackievirus A16 infected HEK 293T cells
Source: BMC Genomics. 2017 Jan 25;18(Suppl 1):933. doi: 10.1186/s12864-016-3253-6 (PMC5310284; doi:10.1186/s12864-016-3253-6)
Supplement: Additional file 4: — Differently expressed miRNA between CVA16-infected and CVA16-non-infected cell samples. (XLS 38 kb) [file 12864_2016_3253_MOESM4_ESM.xls]

## Sheet: supp_file3_DE_miRNA
Differently expressed miRNAs between CVA16-infected and CVA16-non-infected.
Name	ID	expressed value		p-value	q-value		sequence	chromosome	strant	start	end
		CVA16-infected	CVA16-non-infected
MIMAT0004748	hsa-miR-423-5p	601.767	981.479	0	0	down	TGAGGGGCAGAGAGCGAGACTTT	17	+	28444113	28444135
MIMAT0016847	hsa-miR-378c	4.26719	46.5516	0	0	down	ACTGGACTTGGAGTCAGAAGAGTGG	10	-	132760897	132760921
MIMAT0000103	hsa-miR-106a-5p	0.517236	16.4021	1.69187e-164	7.38268e-163	down	AAAAGTGCTTACAGTGCAGGTAG	X	-	133304274	133304296
MIMAT0019047	hsa-miR-4510	4.04464	22.6686	7.77271e-129	2.33181e-127	down	TGAGGGAGTAGGATGTATGGTT	15	+	36219064	36219085
MIMAT0022742	hsa-miR-1273g-3p	50.9218	22.6223	9.29752e-97	2.62518e-95	up	ACCACTGCACTCCAGCCTGAG	1	+	53406042	53406062
MIMAT0017984	hsa-miR-3607-5p	3.23184	15.7292	1.37783e-81	3.3068e-80	down	GCATGTGATGAAGCAAATCAGT	5	+	85916325	85916346
MIMAT0000252	hsa-miR-7-5p	39.5316	22.0798	1.17985e-48	2.0226e-47	up	TGGAAGACTAGTGATTTTGTTGT	9	-	86584727	86584749
MIMAT0017993	hsa-miR-3614-3p	0.0369454	1.89256	6.72919e-21	8.28208e-20	down	TAGCCTTCAGATCTTGGTGTTTT	17	-	54968642	54968664
MIMAT0004792	hsa-miR-92b-5p	8.08928	13.2509	6.25783e-13	6.98548e-12	down	AGGGACGGGACGCGGTGCAGTG	1	+	155164987	155165008
MIMAT0004569	hsa-miR-222-5p	9.11496	13.9448	9.83995e-11	1.02678e-09	down	CTCAGTAGCCAGTGTAGATCCT	X	-	45606479	45606500
MIMAT0004608	hsa-miR-146a-3p	9.71488	5.91499	6.50138e-10	6.24133e-09	up	CCTCTGAAATTCAGTTCTTCAG	5	+	159912415	159912436
MIMAT0005900	hsa-miR-1248	1.06289	0.160139	9.29878e-10	8.7518e-09	up	ACCTTCTTGTATAAGCACTGTGCTAAA	3	+	186504464	186504490
MIMAT0004609	hsa-miR-149-3p	0.609599	1.97772	5.05757e-08	4.41388e-07	down	AGGGAGGGACGGGGGCTGTGC	2	+	241395473	241395493
MIMAT0016880	hsa-miR-4259	0	0.627848	1.34137e-07	1.09128e-06	down	CAGTTGGGTCTAGGGGTCAGGA	1	-	159869779	159869800
MIMAT0005948	hsa-miR-664-5p	1.39589	2.95678	3.96721e-07	3.17377e-06	down	ACTGGCTAGGGAAAATGATTGGAT	1	-	220373928	220373951
MIMAT0000098	hsa-miR-100-5p	0.599923	1.78441	5.15404e-07	4.05564e-06	down	AACCCGTAGATCCGAACTTGTG	11	-	122022983	122023004
MIMAT0004767	hsa-miR-193b-5p	0.870856	2.08181	4.65923e-06	3.24121e-05	down	CGGGGTTTTGAGGGCGAGATGA	16	+	14397837	14397858
MIMAT0018937	hsa-miR-378g	0.876967	2.11833	9.20977e-06	6.05574e-05	down	ACTGGGCTTGGAGTCAGAAG	1	-	95211436	95211455
MIMAT0018443	hsa-miR-374c-5p	0.135466	0.660892	8.67656e-05	0.000514166	down	ATAATACAACCTGCTAAGTGCT	X	+	73438396	73438417
MIMAT0004985	hsa-miR-942	5.43801	3.60186	8.9146e-05	0.00052183	up	TCTTCTCTGTTTTGGCCATGTG	1	+	117637277	117637298
MIMAT0000760	hsa-miR-331-3p	2.62128	1.42257	0.000177727	0.000991967	up	GCCCCTGGGCCTATCCTAGAA	12	+	95702256	95702276
MIMAT0000705	hsa-miR-362-5p	4.31137	2.83609	0.000210687	0.00116241	up	AATCCTTGGAACCTAGGTGTGAGT	X	+	49773576	49773599
MIMAT0003300	hsa-miR-631	0.0812799	0.485756	0.000430042	0.0022437	down	AGACCTGGCCCAGACCTCAGC	15	-	75645991	75646011
MIMAT0004952	hsa-miR-665	3.46509	2.11833	0.000493918	0.00254925	up	ACCAGGAGGCTGAGGCCCCT	14	+	101341412	101341431
MIMAT0015069	hsa-miR-3187-3p	3.31536	2.00877	0.000535901	0.00270771	up	TTGGCCATGGGGCTGCGCGG	19	+	813627	813646
MIMAT0003256	hsa-miR-589-3p	1.30755	0.603423	0.000560371	0.00280185	up	TCAGAACAAATGCCGGTTCCCAGA	7	-	5535465	5535488
MIMAT0017981	hsa-miR-3605-5p	1.90269	3.05963	0.00062259	0.00304942	down	TGAGGATGGATAGCAAGGAAGCC	1	-	33798050	33798072
MIMAT0019957	hsa-miR-4787-3p	2.56208	1.53873	0.000673708	0.00326646	up	GATGCGCCGCCCACTGCCCCGCGC	3	+	50712561	50712584
MIMAT0004699	hsa-miR-148b-5p	4.04464	2.67661	0.000709899	0.00340751	up	AAGTTCTGTTATACACTCAGGC	12	+	54731024	54731045
MIMAT0018116	hsa-miR-3688-3p	0.406399	0.0660892	0.000877299	0.00404907	up	TATGGAAAGACTTTGCCACTCT	4	+	160050013	160050034
MIMAT0002872	hsa-miR-501-5p	0.65798	0.198268	0.00110752	0.00492232	up	AATCCTTTGTCCCTGGGTGAGA	X	+	49774343	49774364
MIMAT0020603	hsa-miR-5096	1.44272	0.693937	0.00123039	0.00541824	up	GTTTCACCATGTTGGTCAGGC	4	+	79741918	79741938
MIMAT0004761	hsa-miR-483-5p	1.2579	2.18094	0.00133544	0.00577488	down	AAGACGGGAGGAAAGAAGGGAG	11	-	2155411	2155432
MIMAT0005793	hsa-miR-320c	1.09086	2.00877	0.00137202	0.00588009	down	AAAAGCTGGGTTGAGAGGGT	18	+	21901680	21901699
MIMAT0014989	hsa-miR-3126-5p	0.406399	0.958294	0.0021496	0.00905093	down	TGAGGGACAGATGCCAGAAGCA	2	+	69330823	69330844
MIMAT0019738	hsa-miR-4664-3p	0.832151	0.330446	0.00248194	0.0101823	up	CTTCCGGTCTGTGAGCCCCGTC	8	-	144815259	144815280
MIMAT0021021	hsa-miR-5001-5p	0.0530086	0.301712	0.00338898	0.0132253	down	AGGGCTGGACTCAGCGGCGGAGCT	2	-	233415240	233415263
MIMAT0022719	hsa-miR-1285-5p	0.955038	0.416362	0.0036105	0.0139761	up	GATCTCACTTTGTTGCCCAGG	7	-	91833381	91833401
MIMAT0018967	hsa-miR-4448	1.71116	0.949598	0.00423408	0.0158778	up	GGCTCCTTGGTCTAGGGGTA	3	+	183604648	183604667
MIMAT0005884	hsa-miR-1294	0.58057	0.198268	0.00463688	0.0169901	up	TGTGAGGTTGGCATTGTTGTCT	5	+	153726713	153726734
MIMAT0000090	hsa-miR-32-5p	0.464456	0.132178	0.00465112	0.0169132	up	TATTGCACATTACTAAGTTGCA	9	-	111808552	111808573
MIMAT0018081	hsa-miR-3660	0.345439	0.0693937	0.00529166	0.0188148	up	ACTGACAGGAGAGCATTTTGA	5	-	89312458	89312478
MIMAT0018932	hsa-miR-378f	1.28337	0.657414	0.0058127	0.0205154	up	ACTGGACTTGGAGCCAGAAG	1	+	24255611	24255630
MIMAT0017352	hsa-miR-2277-5p	1.34288	0.754279	0.0061662	0.0216042	up	AGCGCGGGCTGAGCGCTGCCAGTC	5	-	92956454	92956477
MIMAT0021043	hsa-miR-5010-5p	0.425752	0.892205	0.00852689	0.0292351	down	AGGGGGATGGCAGAGCAAAATT	17	+	40666226	40666247
MIMAT0004929	hsa-miR-190b	1.03632	0.520453	0.00917943	0.0305981	up	TGATATGTTTGATATTGGGTT	1	-	154166189	154166209
MIMAT0018926	hsa-miR-378d	1.28337	0.693937	0.0101822	0.0332481	up	ACTGGACTTGGAGTCAGAAA	8	-	94928307	94928326
MIMAT0000262	hsa-miR-187-3p	1.6643	1.02438	0.0121543	0.0391549	up	TCGTGTCTTGTGTTGCAGCCGG	18	-	33484798	33484819
MIMAT0019201	hsa-miR-3127-3p	0.348342	0.0991339	0.0142432	0.0438254	up	TCCCCTTCTGCAGGCCTGCTGG	2	+	97464061	97464082
MIMAT0017985	hsa-miR-3607-3p	0.449178	0.146092	0.0144302	0.0438386	up	ACTGTAAACGCTTTCTGATG	5	+	85916364	85916383
MIMAT0015085	hsa-miR-3200-3p	1.43207	0.85916	0.0149605	0.0451638	up	CACCTTGCGCTACTCAGGTCTG	22	+	31127597	31127618
