# Supplementary material for: Transcriptome analysis reveals dynamic changes in coxsackievirus A16 infected HEK 293T cells
Source: BMC Genomics. 2017 Jan 25;18(Suppl 1):933. doi: 10.1186/s12864-016-3253-6 (PMC5310284; doi:10.1186/s12864-016-3253-6)
Supplement: Additional file 5: — Differently expressed target genes between CVA16-infected and CVA16-non-infected cell samples. (XLS 403 kb) [file 12864_2016_3253_MOESM5_ESM.xls]

## Sheet: supp_file3_DE_miRNA_targetgene
Differently expressed target genes between CVA16-infected and CVA16-non-infected.
EnsemblID	p-value	q-value		RPKM		chromosome	strand	start	end	symbol	RNA-type	function
				CVA16-infected	CVA16-non-infected
ENSG00000138760	0	0	up	93.19	8.81	4	-	77079890	77135046	SCARB2	mRNA;retained_intron;	scavenger receptor class B, member 2 [Source:HGNC Symbol;Acc:1665]
ENSG00000167978	0	0	up	45.95	25.25	16	+	2802330	2821411	SRRM2	mRNA;	serine/arginine repetitive matrix 2 [Source:HGNC Symbol;Acc:16639]
ENSG00000104899	0	0	up	20.14	2.41	19	+	2249113	2252072	AMH	mRNA;	anti-Mullerian hormone [Source:HGNC Symbol;Acc:464]
ENSG00000173638	0	0	up	8.36	2.87	21	-	46913486	46964316	SLC19A1	processed_transcript;mRNA;	solute carrier family 19 (folate transporter), member 1 [Source:HGNC Symbol;Acc:10937]
ENSG00000127481	0	0	up	4.86	2.22	1	-	19401000	19536770	UBR4	processed_transcript;mRNA;	ubiquitin protein ligase E3 component n-recognin 4 [Source:HGNC Symbol;Acc:30313]
ENSG00000065526	0	0	up	10.54	5.23	1	+	16174359	16266955	SPEN	processed_transcript;mRNA;	spen homolog, transcriptional regulator (Drosophila) [Source:HGNC Symbol;Acc:17575]
ENSG00000130723	1.72e-304	1.18e-301	up	19.38	12.31	9	+	134269480	134375584	PRRC2B	processed_transcript;mRNA;	proline-rich coiled-coil 2B [Source:HGNC Symbol;Acc:28121]
ENSG00000086758	1.49e-296	8.81e-294	up	12.05	7.4	X	-	53559057	53713673	HUWE1	processed_transcript;mRNA;	HECT, UBA and WWE domain containing 1 [Source:HGNC Symbol;Acc:30892]
ENSG00000127586	2.79e-256	1.51e-253	up	11.99	4.53	16	+	838046	848074	CHTF18	processed_transcript;mRNA;retained_intron;	CTF18, chromosome transmission fidelity factor 18 homolog (S. cerevisiae) [Source:HGNC Symbol;Acc:18435]
ENSG00000080603	2.34e-230	1.05e-227	up	11.15	6.65	16	+	30709530	30762702	SRCAP	processed_transcript;mRNA;retained_intron;	Snf2-related CREBBP activator protein [Source:HGNC Symbol;Acc:16974]
ENSG00000178209	1.81e-229	7.86e-227	up	5.03	2.34	8	-	144989321	145050902	PLEC	mRNA;retained_intron;	plectin [Source:HGNC Symbol;Acc:9069]
ENSG00000137337	6.27e-215	2.47e-212	up	21.15	13.54	6	-	30667584	30685666	MDC1	processed_transcript;mRNA;retained_intron;	mediator of DNA-damage checkpoint 1 [Source:HGNC Symbol;Acc:21163]
ENSG00000103335	1.75e-178	6e-176	up	6.89	3.36	16	-	88781746	88851372	FAM38A	processed_transcript;mRNA;retained_intron;	family with sequence similarity 38, member A [Source:HGNC Symbol;Acc:28993]
ENSG00000187109	3.06e-169	1.02e-166	down	25.91	43.6	12	-	76438682	76478738	NAP1L1	mRNA;	nucleosome assembly protein 1-like 1 [Source:HGNC Symbol;Acc:7637]
ENSG00000196576	1.02e-154	2.94e-152	up	7.44	3.34	22	-	50713408	50746056	PLXNB2	processed_transcript;mRNA;retained_intron;	plexin B2 [Source:HGNC Symbol;Acc:9104]
ENSG00000008710	2.62e-153	7.42e-151	up	5.14	2.98	16	-	2138711	2185899	PKD1	processed_transcript;mRNA;retained_intron;	polycystic kidney disease 1 (autosomal dominant) [Source:HGNC Symbol;Acc:9008]
ENSG00000203832	5.19e-153	1.44e-150	up	3.07	1.45	1	-	148250245	148347506	NBPF20	mRNA;	neuroblastoma breakpoint family, member 20 [Source:HGNC Symbol;Acc:32000]
ENSG00000102024	1.01e-152	2.74e-150	down	29.29	49.52	X	+	114795501	114885181	PLS3	processed_transcript;mRNA;retained_intron;	plastin 3 [Source:HGNC Symbol;Acc:9091]
ENSG00000076201	3.74e-141	9.93e-139	up	9.81	4.85	3	+	47422501	47454931	PTPN23	mRNA;retained_intron;	protein tyrosine phosphatase, non-receptor type 23 [Source:HGNC Symbol;Acc:14406]
ENSG00000173821	2.78e-136	6.97e-134	up	3.21	1.72	17	+	78234665	78370086	RNF213	mRNA;	ring finger protein 213 [Source:HGNC Symbol;Acc:14539]
ENSG00000124795	2.19e-135	5.38e-133	down	27.54	45.66	6	-	18224099	18265054	DEK	mRNA;retained_intron;	DEK oncogene [Source:HGNC Symbol;Acc:2768]
ENSG00000174231	2.32e-129	5.13e-127	up	19.79	13.95	17	-	1553923	1588154	PRPF8	mRNA;	PRP8 pre-mRNA processing factor 8 homolog (S. cerevisiae) [Source:HGNC Symbol;Acc:17340]
ENSG00000142599	1.64e-127	3.57e-125	up	5.14	2.68	1	-	8412457	8877702	RERE	processed_transcript;mRNA;	arginine-glutamic acid dipeptide (RE) repeats [Source:HGNC Symbol;Acc:9965]
ENSG00000141867	9.35e-125	1.96e-122	up	9.35	5.55	19	-	15348301	15443356	BRD4	mRNA;	bromodomain containing 4 [Source:HGNC Symbol;Acc:13575]
ENSG00000160323	2.77e-123	5.74e-121	up	6.23	2.48	9	+	136279478	136324508	ADAMTS13	mRNA;processed_transcript;	ADAM metallopeptidase with thrombospondin type 1 motif, 13 [Source:HGNC Symbol;Acc:1366]
ENSG00000198242	2.81e-123	5.71e-121	down	20.79	37.74	17	+	27046411	27051377	RPL23A	processed_transcript;mRNA;retained_intron;	ribosomal protein L23a [Source:HGNC Symbol;Acc:10317]
ENSG00000125844	9.5e-123	1.9e-120	up	7.83	3.9	20	-	17594323	17662940	RRBP1	processed_transcript;mRNA;	ribosome binding protein 1 homolog 180kDa (dog) [Source:HGNC Symbol;Acc:10448]
ENSG00000116560	5.63e-121	1.11e-118	up	18.8	13.37	1	-	35641979	35658749	SFPQ	mRNA;processed_transcript;	splicing factor proline/glutamine-rich [Source:HGNC Symbol;Acc:10774]
ENSG00000109971	2.95e-118	5.49e-116	down	16.87	29.34	11	-	122928197	122933938	HSPA8	processed_transcript;mRNA;retained_intron;	heat shock 70kDa protein 8 [Source:HGNC Symbol;Acc:5241]
ENSG00000137497	2.43e-116	4.27e-114	up	6.53	4.28	11	-	71713910	71791739	NUMA1	processed_transcript;mRNA;retained_intron;	nuclear mitotic apparatus protein 1 [Source:HGNC Symbol;Acc:8059]
ENSG00000177595	1.11e-115	1.93e-113	up	8.1	3.98	11	-	799180	809753	LRDD	processed_transcript;mRNA;retained_intron;	leucine-rich repeats and death domain containing [Source:HGNC Symbol;Acc:16491]
ENSG00000118058	6.28e-114	1.05e-111	up	4.28	2.77	11	+	118307205	118397539	MLL	processed_transcript;mRNA;retained_intron;	myeloid/lymphoid or mixed-lineage leukemia (trithorax homolog, Drosophila) [Source:HGNC Symbol;Acc:7132]
ENSG00000196642	5.37e-113	8.85e-111	up	10.1	6.92	9	+	139694818	139735639	C9orf86	mRNA;processed_transcript;	chromosome 9 open reading frame 86 [Source:HGNC Symbol;Acc:24703]
ENSG00000166441	1.31e-111	2.1e-109	down	8.57	15.64	11	+	8703958	8736306	RPL27A	processed_transcript;mRNA;retained_intron;	ribosomal protein L27a [Source:HGNC Symbol;Acc:10329]
ENSG00000167553	1.21e-108	1.89e-106	down	23.69	46.77	12	+	49621709	49667116	TUBA1C	mRNA;	tubulin, alpha 1c [Source:HGNC Symbol;Acc:20768]
ENSG00000114857	4.8e-108	7.44e-106	up	6.79	4.76	3	+	42642106	42690227	NKTR	processed_transcript;mRNA;retained_intron;	natural killer-tumor recognition sequence [Source:HGNC Symbol;Acc:7833]
ENSG00000010322	1.8e-106	2.73e-104	up	9.61	6.24	3	+	52489134	52527087	NISCH	processed_transcript;mRNA;retained_intron;	nischarin [Source:HGNC Symbol;Acc:18006]
ENSG00000196498	1.26e-105	1.89e-103	up	7.23	4.9	12	-	124808961	125052135	NCOR2	mRNA;retained_intron;	nuclear receptor corepressor 2 [Source:HGNC Symbol;Acc:7673]
ENSG00000103549	6.56e-101	9.49e-99	up	16.77	11.52	16	+	30773599	30787628	RNF40	mRNA;retained_intron;	ring finger protein 40 [Source:HGNC Symbol;Acc:16867]
ENSG00000107862	3.08e-98	4.31e-96	up	9.15	5.38	10	+	104005289	104142656	GBF1	processed_transcript;mRNA;	golgi brefeldin A resistant guanine nucleotide exchange factor 1 [Source:HGNC Symbol;Acc:4181]
ENSG00000173575	1.02e-95	1.38e-93	up	7.58	4.89	15	+	93443419	93571237	CHD2	mRNA;	chromodomain helicase DNA binding protein 2 [Source:HGNC Symbol;Acc:1917]
ENSG00000148396	3.98e-92	5.18e-90	up	5.35	3.3	9	-	139334549	139372141	SEC16A	processed_transcript;mRNA;	SEC16 homolog A (S. cerevisiae) [Source:HGNC Symbol;Acc:29006]
ENSG00000177084	5.82e-91	7.43e-89	up	5	3.36	12	-	133200345	133413387	POLE	processed_transcript;mRNA;retained_intron;	polymerase (DNA directed), epsilon [Source:HGNC Symbol;Acc:9177]
ENSG00000105663	1.17e-90	1.47e-88	up	4.62	2.34	19	+	36208921	36229779	AD000671.1	processed_transcript;mRNA;	Histone-lysine N-methyltransferase MLL4 [Source:UniProtKB/Swiss-Prot;Acc:Q9UMN6]
ENSG00000181026	1.18e-90	1.48e-88	up	15.89	8.92	15	+	89164527	89175513	AEN	mRNA;	apoptosis enhancing nuclease [Source:HGNC Symbol;Acc:25722]
ENSG00000127616	3e-90	3.72e-88	up	13.54	9.05	19	+	11071598	11172958	SMARCA4	mRNA;	SWI/SNF related, matrix associated, actin dependent regulator of chromatin, subfamily a, member 4 [Source:HGNC Symbol;Acc:11100]
ENSG00000163386	3.2e-86	3.83e-84	up	2.96	1.53	1	+	145289772	145370303	NBPF10	processed_transcript;mRNA;	neuroblastoma breakpoint family, member 10 [Source:HGNC Symbol;Acc:31992]
ENSG00000082153	6.87e-86	8.13e-84	down	5.32	11.47	2	+	201675317	201688569	BZW1	mRNA;retained_intron;	basic leucine zipper and W2 domains 1 [Source:HGNC Symbol;Acc:18380]
ENSG00000064961	2.53e-85	2.97e-83	up	10.12	5.26	19	+	3572775	3579086	HMG20B	mRNA;retained_intron;	high-mobility group 20B [Source:HGNC Symbol;Acc:5002]
ENSG00000114867	1.35e-84	1.55e-82	up	13.25	9.7	3	+	184032283	184053146	EIF4G1	mRNA;retained_intron;	eukaryotic translation initiation factor 4 gamma, 1 [Source:HGNC Symbol;Acc:3296]
ENSG00000111676	4.81e-84	5.45e-82	up	13.43	8.5	12	+	7033626	7051484	ATN1	mRNA;retained_intron;	atrophin 1 [Source:HGNC Symbol;Acc:3033]
ENSG00000125826	5.7e-82	6.34e-80	up	10.46	5.61	20	+	388142	411610	RBCK1	processed_transcript;mRNA;retained_intron;	RanBP-type and C3HC4-type zinc finger containing 1 [Source:HGNC Symbol;Acc:15864]
ENSG00000104267	2.59e-79	2.81e-77	down	13.01	26.61	8	+	86376081	86393693	CA2	mRNA;retained_intron;	carbonic anhydrase II [Source:HGNC Symbol;Acc:1373]
ENSG00000130254	6.7e-77	7.04e-75	up	10.59	5.73	19	-	5587011	5622938	SAFB2	mRNA;	scaffold attachment factor B2 [Source:HGNC Symbol;Acc:21605]
ENSG00000185684	7.76e-76	7.95e-74	up	2.24	0.86	12	+	132568828	132613029	EP400NL	processed_transcript;mRNA;	EP400 N-terminal like [Source:HGNC Symbol;Acc:26602]
ENSG00000184634	3.51e-75	3.54e-73	up	3.96	1.91	X	+	70338406	70362303	MED12	processed_transcript;mRNA;	mediator complex subunit 12 [Source:HGNC Symbol;Acc:11957]
ENSG00000128731	7.07e-75	7.02e-73	up	2.3	1.21	15	-	28356186	28567298	HERC2	mRNA;	hect domain and RLD 2 [Source:HGNC Symbol;Acc:4868]
ENSG00000130589	2.82e-74	2.78e-72	up	1.89	0.79	20	-	62189439	62205592	RP4-697K14.7	processed_transcript;mRNA;retained_intron;	Peroxisomal proliferator-activated receptor A- interacting complex 285 kDa protein [Source:UniProtKB/Swiss-Prot;Acc:Q9BYK8]
ENSG00000141503	7.82e-74	7.66e-72	up	6.83	3.59	17	+	4736635	4801355	MINK1	mRNA;	misshapen-like kinase 1 [Source:HGNC Symbol;Acc:17565]
ENSG00000064607	1.48e-73	1.43e-71	up	13.03	9.01	19	-	19101697	19144380	SUGP2	mRNA;	SURP and G patch domain containing 2 [Source:HGNC Symbol;Acc:18641]
ENSG00000008300	4.65e-73	4.45e-71	up	2.77	1.53	3	-	48673902	48700348	CELSR3	mRNA;retained_intron;	cadherin, EGF LAG seven-pass G-type receptor 3 (flamingo homolog, Drosophila) [Source:HGNC Symbol;Acc:3230]
ENSG00000116198	1.38e-72	1.29e-70	up	3.25	1.48	1	-	3728645	3773778	KIAA0562	processed_transcript;mRNA;	KIAA0562 [Source:HGNC Symbol;Acc:24866]
ENSG00000070010	2.43e-72	2.26e-70	up	3.88	2.05	22	-	19437464	19466738	UFD1L	processed_transcript;mRNA;retained_intron;	ubiquitin fusion degradation 1 like (yeast) [Source:HGNC Symbol;Acc:12520]
ENSG00000173064	6.36e-72	5.79e-70	up	2.66	1.55	12	-	112597992	112819896	C12orf51	mRNA;	chromosome 12 open reading frame 51 [Source:HGNC Symbol;Acc:26611]
ENSG00000005810	1.54e-71	1.39e-69	up	2.04	1.06	13	-	77618792	77901185	MYCBP2	processed_transcript;mRNA;	MYC binding protein 2 [Source:HGNC Symbol;Acc:23386]
ENSG00000182217	5.68e-71	5.1e-69	up	9.19	3.25	1	-	149825607	149832714	HIST2H4B	mRNA;	histone cluster 2, H4b [Source:HGNC Symbol;Acc:29607]
ENSG00000136068	1.2e-70	1.07e-68	up	5.96	4.27	3	+	57994127	58157982	FLNB	processed_transcript;mRNA;retained_intron;	filamin B, beta [Source:HGNC Symbol;Acc:3755]
ENSG00000184863	3.52e-70	3.06e-68	up	6.61	4.8	7	+	155437145	155574179	RBM33	processed_transcript;mRNA;	RNA binding motif protein 33 [Source:HGNC Symbol;Acc:27223]
ENSG00000077312	2.77e-69	2.36e-67	up	43.33	29.93	19	+	41256759	41271296	SNRPA	mRNA;	small nuclear ribonucleoprotein polypeptide A [Source:HGNC Symbol;Acc:11151]
ENSG00000204790	5.62e-69	4.72e-67	up	2.27	1.18	9	-	69204538	69272478	CBWD6	processed_transcript;mRNA;	COBW domain containing 6 [Source:HGNC Symbol;Acc:31978]
ENSG00000164889	7.79e-69	6.5e-67	up	5.61	3.31	7	+	150754297	150773614	SLC4A2	processed_transcript;mRNA;retained_intron;	solute carrier family 4, anion exchanger, member 2 (erythrocyte membrane protein band 3-like 1) [Source:HGNC Symbol;Acc:11028]
ENSG00000109111	2.5e-68	2.07e-66	up	9.85	6.46	17	+	26989302	27029248	SUPT6H	mRNA;	suppressor of Ty 6 homolog (S. cerevisiae) [Source:HGNC Symbol;Acc:11470]
ENSG00000141564	3.36e-68	2.77e-66	up	4.49	2.36	17	+	78518619	78940173	RPTOR	mRNA;	regulatory associated protein of MTOR, complex 1 [Source:HGNC Symbol;Acc:30287]
ENSG00000162576	2.89e-67	2.34e-65	up	5.13	1.91	1	-	1288069	1297157	MXRA8	mRNA;processed_transcript;	matrix-remodelling associated 8 [Source:HGNC Symbol;Acc:7542]
ENSG00000123384	3.64e-67	2.92e-65	up	2.28	1.28	12	+	57522282	57607123	LRP1	mRNA;	low density lipoprotein receptor-related protein 1 [Source:HGNC Symbol;Acc:6692]
ENSG00000004534	6.65e-66	5.16e-64	up	5.53	3.26	3	+	49977440	50137478	RBM6	processed_transcript;mRNA;retained_intron;	RNA binding motif protein 6 [Source:HGNC Symbol;Acc:9903]
ENSG00000010292	1.18e-65	9.07e-64	up	6.86	4.19	12	+	6602522	6641121	NCAPD2	mRNA;processed_transcript;retained_intron;	non-SMC condensin I complex, subunit D2 [Source:HGNC Symbol;Acc:24305]
ENSG00000055609	1.52e-65	1.17e-63	up	1.86	1.12	7	-	151832010	152133090	MLL3	processed_transcript;mRNA;retained_intron;	myeloid/lymphoid or mixed-lineage leukemia 3 [Source:HGNC Symbol;Acc:13726]
ENSG00000170037	3.51e-65	2.66e-63	up	7.05	3.48	17	+	7835473	7852895	CNTROB	mRNA;	centrobin, centrosomal BRCA2 interacting protein [Source:HGNC Symbol;Acc:29616]
ENSG00000137411	7.51e-65	5.62e-63	up	3.51	1.83	6	+	30876019	30894236	VARS2	processed_transcript;mRNA;retained_intron;	valyl-tRNA synthetase 2, mitochondrial (putative) [Source:HGNC Symbol;Acc:21642]
ENSG00000234127	1.92e-63	1.4e-61	up	7.57	4.19	6	-	30152232	30181204	TRIM26	processed_transcript;mRNA;retained_intron;	tripartite motif containing 26 [Source:HGNC Symbol;Acc:12962]
ENSG00000087087	3.25e-63	2.34e-61	up	10.76	6.89	7	+	100472733	100486285	SRRT	mRNA;retained_intron;	serrate RNA effector molecule homolog (Arabidopsis) [Source:HGNC Symbol;Acc:24101]
ENSG00000171824	3.34e-63	2.39e-61	up	6.42	3.78	1	-	11126675	11159938	EXOSC10	processed_transcript;mRNA;	exosome component 10 [Source:HGNC Symbol;Acc:9138]
ENSG00000100354	1.93e-62	1.37e-60	up	1.88	1.1	22	+	40440821	40731811	TNRC6B	processed_transcript;mRNA;retained_intron;	trinucleotide repeat containing 6B [Source:HGNC Symbol;Acc:29190]
ENSG00000187479	2.57e-62	1.82e-60	down	6.43	14.45	11	+	43946892	43965888	C11orf96	mRNA;	chromosome 11 open reading frame 96 [Source:HGNC Symbol;Acc:38675]
ENSG00000055483	8.36e-62	5.88e-60	up	5.06	2.84	17	-	76792965	76836969	USP36	mRNA;	ubiquitin specific peptidase 36 [Source:HGNC Symbol;Acc:20062]
ENSG00000196235	1.31e-61	9.2e-60	up	13.14	8.55	19	+	39936186	39967306	SUPT5H	mRNA;	suppressor of Ty 5 homolog (S. cerevisiae) [Source:HGNC Symbol;Acc:11469]
ENSG00000084774	5.24e-61	3.63e-59	up	6.56	4.37	2	+	27440258	27466660	CAD	processed_transcript;mRNA;retained_intron;	carbamoyl-phosphate synthetase 2, aspartate transcarbamylase, and dihydroorotase [Source:HGNC Symbol;Acc:1424]
ENSG00000132510	1.13e-60	7.82e-59	up	5.26	3.04	17	+	7743222	7758106	KDM6B	mRNA;	lysine (K)-specific demethylase 6B [Source:HGNC Symbol;Acc:29012]
ENSG00000149930	1.26e-60	8.59e-59	up	5.88	3.5	16	+	29985222	30003582	TAOK2	mRNA;	TAO kinase 2 [Source:HGNC Symbol;Acc:16835]
ENSG00000112159	1.42e-60	9.64e-59	up	2.31	1.43	6	-	90352218	90529442	MDN1	processed_transcript;mRNA;	MDN1, midasin homolog (yeast) [Source:HGNC Symbol;Acc:18302]
ENSG00000068028	1.77e-60	1.19e-58	up	5.38	2.35	3	-	50367219	50378411	RASSF1	processed_transcript;mRNA;retained_intron;	Ras association (RalGDS/AF-6) domain family member 1 [Source:HGNC Symbol;Acc:9882]
ENSG00000196187	4.61e-60	3.08e-58	up	2.79	1.49	1	-	226033237	226070069	TMEM63A	processed_transcript;mRNA;	transmembrane protein 63A [Source:HGNC Symbol;Acc:29118]
ENSG00000135473	1.28e-59	8.44e-58	up	7.06	4.27	12	-	56710007	56727837	PAN2	mRNA;	PAN2 poly(A) specific ribonuclease subunit homolog (S. cerevisiae) [Source:HGNC Symbol;Acc:20074]
ENSG00000185133	1.48e-59	9.77e-58	up	3.04	1.09	22	+	31518717	31530682	INPP5J	mRNA;processed_transcript;retained_intron;	inositol polyphosphate-5-phosphatase J [Source:HGNC Symbol;Acc:8956]
ENSG00000173801	1.61e-59	1.05e-57	up	6.17	3.5	17	-	39775692	39943183	JUP	processed_transcript;mRNA;	junction plakoglobin [Source:HGNC Symbol;Acc:6207]
ENSG00000169057	2.27e-59	1.48e-57	up	4.47	3.17	X	-	153287024	153402578	mecp2	processed_transcript;mRNA;	methyl CpG binding protein 2 (Rett syndrome) [Source:HGNC Symbol;Acc:6990]
ENSG00000132694	8.92e-59	5.78e-57	up	2.11	0.94	1	-	156904632	157015162	ARHGEF11	processed_transcript;mRNA;	Rho guanine nucleotide exchange factor (GEF) 11 [Source:HGNC Symbol;Acc:14580]
ENSG00000137076	2.05e-58	1.32e-56	up	5.78	3.97	9	-	35696945	35732392	TLN1	processed_transcript;mRNA;retained_intron;	talin 1 [Source:HGNC Symbol;Acc:11845]
ENSG00000130702	3.05e-58	1.95e-56	up	2.38	1.4	20	-	60883011	60942368	LAMA5	mRNA;processed_transcript;retained_intron;	laminin, alpha 5 [Source:HGNC Symbol;Acc:6485]
ENSG00000131584	2.29e-57	1.45e-55	up	4.73	2.96	1	-	1227756	1244989	ACAP3	processed_transcript;mRNA;retained_intron;	ArfGAP with coiled-coil, ankyrin repeat and PH domains 3 [Source:HGNC Symbol;Acc:16754]
ENSG00000170004	3.03e-57	1.91e-55	up	7.67	5.55	17	+	7788124	7816078	CHD3	processed_transcript;mRNA;retained_intron;	chromodomain helicase DNA binding protein 3 [Source:HGNC Symbol;Acc:1918]
ENSG00000110619	1.23e-56	7.54e-55	up	2.85	1.55	11	-	3022152	3078843	CARS	processed_transcript;mRNA;retained_intron;	cysteinyl-tRNA synthetase [Source:HGNC Symbol;Acc:1493]
ENSG00000128159	3.78e-56	2.27e-54	up	5.19	3.23	22	-	50656118	50683421	TUBGCP6	processed_transcript;mRNA;retained_intron;	tubulin, gamma complex associated protein 6 [Source:HGNC Symbol;Acc:18127]
ENSG00000126001	7.07e-56	4.21e-54	up	3.82	2.25	20	+	34042985	34099804	CEP250	processed_transcript;mRNA;retained_intron;	centrosomal protein 250kDa [Source:HGNC Symbol;Acc:1859]
ENSG00000182378	1.14e-55	6.73e-54	up	8.98	6.18	X	+	142989	170023	Plcxd1	processed_transcript;mRNA;	phosphatidylinositol-specific phospholipase C, X domain containing 1 [Source:HGNC Symbol;Acc:23148]
ENSG00000100297	2.44e-55	1.43e-53	up	8.87	6.01	22	+	35796056	35820495	MCM5	processed_transcript;mRNA;retained_intron;	minichromosome maintenance complex component 5 [Source:HGNC Symbol;Acc:6948]
ENSG00000185219	2.56e-55	1.49e-53	up	3.47	2.13	3	-	44481262	44519162	ZNF445	mRNA;retained_intron;	zinc finger protein 445 [Source:HGNC Symbol;Acc:21018]
ENSG00000125633	1.51e-54	8.61e-53	up	4.9	3.07	2	-	118673054	118771709	CCDC93	processed_transcript;mRNA;retained_intron;	coiled-coil domain containing 93 [Source:HGNC Symbol;Acc:25611]
ENSG00000196367	3.78e-54	2.11e-52	up	4.3	3	7	+	98475556	98610866	TRRAP	mRNA;retained_intron;	transformation/transcription domain-associated protein [Source:HGNC Symbol;Acc:12347]
ENSG00000138002	5.91e-54	3.29e-52	up	1.93	0.8	2	-	27667238	27712656	IFT172	mRNA;retained_intron;	intraflagellar transport 172 homolog (Chlamydomonas) [Source:HGNC Symbol;Acc:30391]
ENSG00000068654	1.07e-53	5.89e-52	up	3.42	1.81	2	-	86253451	86333278	POLR1A	processed_transcript;mRNA;retained_intron;	polymerase (RNA) I polypeptide A, 194kDa [Source:HGNC Symbol;Acc:17264]
ENSG00000142798	1.62e-53	8.88e-52	up	1	0.44	1	-	22148738	22263790	HSPG2	mRNA;processed_transcript;	heparan sulfate proteoglycan 2 [Source:HGNC Symbol;Acc:5273]
ENSG00000104897	1.93e-53	1.06e-51	up	30.32	20.51	19	+	2236816	2248677	SF3A2	mRNA;	splicing factor 3a, subunit 2, 66kDa [Source:HGNC Symbol;Acc:10766]
ENSG00000105221	2.03e-53	1.1e-51	up	5.77	4.21	19	-	40736224	40791302	AKT2	processed_transcript;mRNA;retained_intron;	v-akt murine thymoma viral oncogene homolog 2 [Source:HGNC Symbol;Acc:392]
ENSG00000077157	2.06e-53	1.12e-51	up	1.28	0.58	1	+	202317827	202557697	PPP1R12B	processed_transcript;mRNA;retained_intron;	protein phosphatase 1, regulatory (inhibitor) subunit 12B [Source:HGNC Symbol;Acc:7619]
ENSG00000126883	1.23e-52	6.46e-51	up	2.51	1.49	9	+	134000948	134110057	NUP214	processed_transcript;mRNA;retained_intron;	nucleoporin 214kDa [Source:HGNC Symbol;Acc:8064]
ENSG00000198793	1.53e-52	8.02e-51	up	2.76	1.65	1	-	11166592	11322608	MTOR	processed_transcript;mRNA;	mechanistic target of rapamycin (serine/threonine kinase) [Source:HGNC Symbol;Acc:3942]
ENSG00000149115	1.92e-52	9.99e-51	up	5.67	3.62	11	-	57067112	57092426	TNKS1BP1	processed_transcript;mRNA;retained_intron;	tankyrase 1 binding protein 1, 182kDa [Source:HGNC Symbol;Acc:19081]
ENSG00000127054	2.84e-52	1.47e-50	up	6.07	4.13	1	-	1246965	1260071	CPSF3L	processed_transcript;mRNA;retained_intron;	cleavage and polyadenylation specific factor 3-like [Source:HGNC Symbol;Acc:26052]
ENSG00000090857	6.75e-52	3.47e-50	up	2.58	1.28	16	+	70147529	70195205	PDPR	mRNA;	pyruvate dehydrogenase phosphatase regulatory subunit [Source:HGNC Symbol;Acc:30264]
ENSG00000182871	1.22e-51	6.25e-50	up	3.03	1.66	21	+	46825052	46933634	COL18A1	processed_transcript;mRNA;retained_intron;	collagen, type XVIII, alpha 1 [Source:HGNC Symbol;Acc:2195]
ENSG00000179899	3.12e-51	1.58e-49	up	9.52	5.84	12	-	55804263	55808633	PHC1B	mRNA;	polyhomeotic homolog 1B (Drosophila) [Source:HGNC Symbol;Acc:34502]
ENSG00000064687	3.55e-51	1.79e-49	up	1.57	0.58	19	+	1040102	1065571	ABCA7	processed_transcript;mRNA;retained_intron;	ATP-binding cassette, sub-family A (ABC1), member 7 [Source:HGNC Symbol;Acc:37]
ENSG00000105397	3.95e-51	1.99e-49	up	6.72	4.46	19	-	10461209	10491352	TYK2	processed_transcript;mRNA;retained_intron;	tyrosine kinase 2 [Source:HGNC Symbol;Acc:12440]
ENSG00000160949	4.11e-51	2.06e-49	up	5.23	3.27	8	-	145654165	145669827	TONSL	mRNA;retained_intron;	tonsoku-like, DNA repair protein [Source:HGNC Symbol;Acc:7801]
ENSG00000159433	1.52e-50	7.52e-49	up	0.99	0.42	15	+	42867857	43013196	STARD9	mRNA;	StAR-related lipid transfer (START) domain containing 9 [Source:HGNC Symbol;Acc:19162]
ENSG00000127588	8.73e-50	4.31e-48	up	5.92	0.84	16	-	848041	850724	GNG13	mRNA;	guanine nucleotide binding protein (G protein), gamma 13 [Source:HGNC Symbol;Acc:14131]
ENSG00000164048	1e-49	4.94e-48	up	6.49	4.06	3	+	48282590	48340743	ZNF589	processed_transcript;mRNA;	zinc finger protein 589 [Source:HGNC Symbol;Acc:16747]
ENSG00000198315	2.06e-49	1.01e-47	up	2.98	1.14	6	+	28109716	28124089	ZNF192	mRNA;	zinc finger protein 192 [Source:HGNC Symbol;Acc:12983]
ENSG00000069188	2.58e-48	1.21e-46	up	2.14	1.17	17	-	71330523	71640227	SDK2	mRNA;retained_intron;	sidekick homolog 2 (chicken) [Source:HGNC Symbol;Acc:19308]
ENSG00000160305	3.02e-48	1.41e-46	up	2.69	1.72	21	+	47878812	47989926	DIP2A	processed_transcript;mRNA;retained_intron;	DIP2 disco-interacting protein 2 homolog A (Drosophila) [Source:HGNC Symbol;Acc:17217]
ENSG00000186566	3.51e-48	1.63e-46	up	8.44	6.1	17	-	42472652	42580802	GPATCH8	mRNA;	G patch domain containing 8 [Source:HGNC Symbol;Acc:29066]
ENSG00000125459	3.85e-48	1.78e-46	up	7.61	5.01	1	+	155579979	155718153	MSTO1	mRNA;processed_transcript;	misato homolog 1 (Drosophila) [Source:HGNC Symbol;Acc:29678]
ENSG00000079805	1.15e-47	5.29e-46	up	7.86	5.74	19	+	10824143	10942586	DNM2	mRNA;	dynamin 2 [Source:HGNC Symbol;Acc:2974]
ENSG00000099954	1.45e-47	6.59e-46	up	2.45	1.07	22	+	17840837	18033845	CECR2	processed_transcript;mRNA;	cat eye syndrome chromosome region, candidate 2 [Source:HGNC Symbol;Acc:1840]
ENSG00000253285	2.81e-46	1.24e-44	up	4.9	2.41	7	-	149244245	149321881	AC004932.3	mRNA;	Protein ZNF767 [Source:UniProtKB/Swiss- Prot;Acc:Q75MW2]
ENSG00000166987	3.7e-46	1.62e-44	up	6.61	3.87	12	+	57916625	57923931	MBD6	mRNA;	methyl-CpG binding domain protein 6 [Source:HGNC Symbol;Acc:20445]
ENSG00000107331	3.85e-46	1.68e-44	up	2.53	1.52	9	-	139901686	139923374	ABCA2	processed_transcript;mRNA;retained_intron;	ATP-binding cassette, sub-family A (ABC1), member 2 [Source:HGNC Symbol;Acc:32]
ENSG00000167291	4.08e-46	1.77e-44	up	5.73	3.52	17	-	77911708	78009647	TBC1D16	mRNA;	TBC1 domain family, member 16 [Source:HGNC Symbol;Acc:28356]
ENSG00000090615	6.13e-46	2.63e-44	up	3.68	2.43	12	-	133345495	133405444	GOLGA3	processed_transcript;mRNA;retained_intron;	golgin A3 [Source:HGNC Symbol;Acc:4426]
ENSG00000135924	3.26e-45	1.38e-43	up	4.52	2.63	2	+	220143989	220151622	DNAJB2	processed_transcript;mRNA;retained_intron;	DnaJ (Hsp40) homolog, subfamily B, member 2 [Source:HGNC Symbol;Acc:5228]
ENSG00000117713	3.69e-45	1.54e-43	up	6.32	4.65	1	+	27022524	27108595	ARID1A	mRNA;retained_intron;	AT rich interactive domain 1A (SWI-like) [Source:HGNC Symbol;Acc:11110]
ENSG00000124942	3.15e-44	1.3e-42	up	1.78	1.14	11	-	62201016	62323719	AHNAK	processed_transcript;mRNA;	AHNAK nucleoprotein [Source:HGNC Symbol;Acc:347]
ENSG00000143569	6.92e-44	2.81e-42	up	7.56	5.56	1	+	154192655	154243986	UBAP2L	processed_transcript;mRNA;	ubiquitin associated protein 2-like [Source:HGNC Symbol;Acc:29877]
ENSG00000100288	1.71e-43	6.88e-42	up	6.72	3.56	22	-	51017378	51039884	CHKB	processed_transcript;mRNA;retained_intron;	choline kinase beta [Source:HGNC Symbol;Acc:1938]
ENSG00000116539	5.76e-43	2.29e-41	up	2.49	1.58	1	-	155305059	155532484	ASH1L	processed_transcript;mRNA;	ash1 (absent, small, or homeotic)-like (Drosophila) [Source:HGNC Symbol;Acc:19088]
ENSG00000100099	9.63e-43	3.8e-41	up	3.92	2.72	22	-	26839389	26879820	HPS4	mRNA;processed_transcript;retained_intron;	Hermansky-Pudlak syndrome 4 [Source:HGNC Symbol;Acc:15844]
ENSG00000175467	2.7e-42	1.05e-40	up	6.89	4.29	11	+	65729160	65747299	SART1	mRNA;retained_intron;	squamous cell carcinoma antigen recognized by T cells [Source:HGNC Symbol;Acc:10538]
ENSG00000013810	6.15e-42	2.36e-40	up	6.4	4	4	+	1723227	1746898	TACC3	mRNA;retained_intron;	transforming, acidic coiled-coil containing protein 3 [Source:HGNC Symbol;Acc:11524]
ENSG00000116580	8.97e-42	3.44e-40	up	3.62	2.53	1	-	155719508	155829191	GON4L	processed_transcript;mRNA;retained_intron;	gon-4-like (C. elegans) [Source:HGNC Symbol;Acc:25973]
ENSG00000124177	1.79e-41	6.71e-40	up	1.98	1.22	20	-	40030741	40247133	CHD6	processed_transcript;mRNA;	chromodomain helicase DNA binding protein 6 [Source:HGNC Symbol;Acc:19057]
ENSG00000131149	2.33e-41	8.69e-40	up	5.29	3.87	16	+	85645023	85709810	KIAA0182	processed_transcript;mRNA;retained_intron;	KIAA0182 [Source:HGNC Symbol;Acc:28979]
ENSG00000214655	5.14e-41	1.9e-39	up	5.41	3.7	10	+	75545383	75561551	KIAA0913	processed_transcript;mRNA;	KIAA0913 [Source:HGNC Symbol;Acc:23528]
ENSG00000187243	7.59e-41	2.79e-39	up	7.94	5.44	X	-	51804923	51812368	MAGED4B	processed_transcript;mRNA;retained_intron;	melanoma antigen family D, 4B [Source:HGNC Symbol;Acc:22880]
ENSG00000176444	8.3e-41	3.04e-39	up	9.25	6.15	1	-	155232659	155248282	CLK2	processed_transcript;mRNA;	CDC-like kinase 2 [Source:HGNC Symbol;Acc:2069]
ENSG00000177239	8.34e-41	3.05e-39	up	4.96	3.46	9	+	139981379	140003635	MAN1B1	processed_transcript;mRNA;retained_intron;	mannosidase, alpha, class 1B, member 1 [Source:HGNC Symbol;Acc:6823]
ENSG00000168883	1.03e-40	3.76e-39	up	8.66	5.72	2	+	85829979	85876406	USP39	mRNA;processed_transcript;retained_intron;	ubiquitin specific peptidase 39 [Source:HGNC Symbol;Acc:20071]
ENSG00000196739	1.09e-40	3.97e-39	up	1.43	0.77	9	+	116917840	117074791	COL27A1	processed_transcript;mRNA;retained_intron;	collagen, type XXVII, alpha 1 [Source:HGNC Symbol;Acc:22986]
ENSG00000146830	1.59e-40	5.77e-39	up	6.35	4.44	7	-	100277130	100287071	GIGYF1	processed_transcript;mRNA;retained_intron;	GRB10 interacting GYF protein 1 [Source:HGNC Symbol;Acc:9126]
ENSG00000182095	1.8e-40	6.5e-39	up	1.76	1.04	7	-	5346421	5465045	TNRC18	mRNA;retained_intron;	trinucleotide repeat containing 18 [Source:HGNC Symbol;Acc:11962]
ENSG00000143515	1.81e-40	6.51e-39	up	4.8	3.22	1	+	154298029	154323783	ATP8B2	processed_transcript;mRNA;retained_intron;	ATPase, class I, type 8B, member 2 [Source:HGNC Symbol;Acc:13534]
ENSG00000090924	2.95e-40	1.05e-38	up	2.32	1.29	19	+	39903225	39919054	PLEKHG2	mRNA;retained_intron;	pleckstrin homology domain containing, family G (with RhoGef domain) member 2 [Source:HGNC Symbol;Acc:29515]
ENSG00000196547	4.22e-40	1.49e-38	up	7.82	5.68	15	+	91447420	91465814	MAN2A2	mRNA;	mannosidase, alpha, class 2A, member 2 [Source:HGNC Symbol;Acc:6825]
ENSG00000119596	9.54e-40	3.33e-38	up	6.19	4.54	14	+	75230069	75304012	YLPM1	mRNA;	YLP motif containing 1 [Source:HGNC Symbol;Acc:17798]
ENSG00000196152	2.24e-39	7.69e-38	up	4.78	1.84	9	+	130186661	130207651	ZNF79	mRNA;	zinc finger protein 79 [Source:HGNC Symbol;Acc:13153]
ENSG00000197150	2.48e-39	8.5e-38	up	2.01	1.08	7	+	150725510	150744869	ABCB8	processed_transcript;mRNA;retained_intron;	ATP-binding cassette, sub-family B (MDR/TAP), member 8 [Source:HGNC Symbol;Acc:49]
ENSG00000173120	4.47e-39	1.5e-37	up	3.66	2.47	11	+	66886740	67025141	KDM2A	processed_transcript;mRNA;	lysine (K)-specific demethylase 2A [Source:HGNC Symbol;Acc:13606]
ENSG00000115306	8.27e-39	2.76e-37	up	3.22	2.31	2	+	54683422	54896812	SPTBN1	mRNA;retained_intron;	spectrin, beta, non-erythrocytic 1 [Source:HGNC Symbol;Acc:11275]
ENSG00000130005	1.61e-38	5.33e-37	down	7.2	14.89	19	-	1397089	1401552	GAMT	mRNA;	guanidinoacetate N-methyltransferase [Source:HGNC Symbol;Acc:4136]
ENSG00000160888	2.19e-38	7.23e-37	up	19.39	13.52	19	+	13261282	13265716	IER2	mRNA;	immediate early response 2 [Source:HGNC Symbol;Acc:28871]
ENSG00000160796	3.15e-38	1.04e-36	up	1.78	0.94	3	+	47021173	47051193	NBEAL2	mRNA;retained_intron;	neurobeachin-like 2 [Source:HGNC Symbol;Acc:31928]
ENSG00000138834	3.69e-38	1.21e-36	up	8.48	6.2	16	+	1756194	1820318	MAPK8IP3	mRNA;	mitogen-activated protein kinase 8 interacting protein 3 [Source:HGNC Symbol;Acc:6884]
ENSG00000143126	6.48e-38	2.11e-36	up	1.72	0.98	1	+	109792641	109818377	CELSR2	processed_transcript;mRNA;	cadherin, EGF LAG seven-pass G-type receptor 2 (flamingo homolog, Drosophila) [Source:HGNC Symbol;Acc:3231]
ENSG00000099974	6.55e-38	2.13e-36	down	12.78	23.45	22	+	24309089	24314721	DDTL	mRNA;	D-dopachrome tautomerase-like [Source:HGNC Symbol;Acc:33446]
ENSG00000007202	8.36e-38	2.71e-36	up	5.8	4.15	17	-	26941459	26972472	KIAA0100	mRNA;	KIAA0100 [Source:HGNC Symbol;Acc:28960]
ENSG00000061938	1.63e-37	5.21e-36	up	2.67	1.74	3	-	195590235	195638816	TNK2	processed_transcript;mRNA;retained_intron;	tyrosine kinase, non-receptor, 2 [Source:HGNC Symbol;Acc:19297]
ENSG00000229212	1.69e-37	5.39e-36	up	7.73	4.39	15	-	85747141	85777994	AC044860.3	mRNA;	Golgin subfamily A member 2-like protein 2 [Source:UniProtKB/Swiss-Prot;Acc:Q9H5Y0]
ENSG00000159496	1.7e-37	5.41e-36	up	2.31	0.95	22	+	24030323	24041363	RGL4	processed_transcript;mRNA;retained_intron;	ral guanine nucleotide dissociation stimulator-like 4 [Source:HGNC Symbol;Acc:31911]
ENSG00000196535	1.85e-37	5.87e-36	up	1.98	1.14	17	-	27400528	27507430	MYO18A	processed_transcript;mRNA;retained_intron;	myosin XVIIIA [Source:HGNC Symbol;Acc:31104]
ENSG00000122966	2.11e-37	6.68e-36	up	2.2	1.42	12	-	120123595	120315095	CIT	processed_transcript;mRNA;retained_intron;	citron (rho-interacting, serine/threonine kinase 21) [Source:HGNC Symbol;Acc:1985]
ENSG00000179094	3.42e-37	1.08e-35	up	3.82	2.17	17	-	8043809	8059678	PER1	mRNA;	period homolog 1 (Drosophila) [Source:HGNC Symbol;Acc:8845]
ENSG00000105063	4.68e-37	1.46e-35	up	8.19	5.46	19	-	55741148	55770363	PPP6R1	mRNA;	protein phosphatase 6, regulatory subunit 1 [Source:HGNC Symbol;Acc:29195]
ENSG00000161692	5.53e-37	1.72e-35	up	5.19	3.63	17	+	42785976	42829632	DBF4B	processed_transcript;mRNA;retained_intron;	DBF4 homolog B (S. cerevisiae) [Source:HGNC Symbol;Acc:17883]
ENSG00000168477	7.88e-37	2.44e-35	up	0.52	0.17	6	-	32008931	32083111	TNXB	mRNA;retained_intron;	tenascin XB [Source:HGNC Symbol;Acc:11976]
ENSG00000094631	8.65e-37	2.67e-35	up	2.98	1.97	X	+	48659784	48683392	HDAC6	processed_transcript;mRNA;retained_intron;	histone deacetylase 6 [Source:HGNC Symbol;Acc:14064]
ENSG00000204394	2.15e-36	6.57e-35	up	6.77	4.84	6	-	31745295	31763730	VARS	mRNA;processed_transcript;retained_intron;	valyl-tRNA synthetase [Source:HGNC Symbol;Acc:12651]
ENSG00000112659	2.54e-36	7.71e-35	up	1.82	1.08	6	+	43149913	43192325	CUL9	processed_transcript;mRNA;retained_intron;	cullin 9 [Source:HGNC Symbol;Acc:15982]
ENSG00000120093	2.15e-35	6.36e-34	up	4.83	3.31	17	-	46626232	46667634	HOXB3	processed_transcript;mRNA;retained_intron;	homeobox B3 [Source:HGNC Symbol;Acc:5114]
ENSG00000234769	3.77e-35	1.11e-33	up	3.71	2.12	16	-	64043	69452	WASH4P	processed_transcript;mRNA;	WAS protein family homolog 4 pseudogene [Source:HGNC Symbol;Acc:14126]
ENSG00000136731	6.19e-35	1.82e-33	up	3.69	2.67	2	+	128848774	128953251	UGGT1	processed_transcript;mRNA;retained_intron;	UDP-glucose glycoprotein glucosyltransferase 1 [Source:HGNC Symbol;Acc:15663]
ENSG00000204120	6.79e-35	1.99e-33	up	2.49	1.7	2	+	233562009	233725285	GIGYF2	mRNA;processed_transcript;retained_intron;	GRB10 interacting GYF protein 2 [Source:HGNC Symbol;Acc:11960]
ENSG00000129933	7.7e-35	2.25e-33	up	4.09	2.82	19	+	19431614	19469564	MAU2	mRNA;	MAU2 chromatid cohesion factor homolog (C. elegans) [Source:HGNC Symbol;Acc:29140]
ENSG00000130827	9.08e-35	2.64e-33	up	2.63	1.53	X	+	153686621	153701989	Plxna3	processed_transcript;mRNA;retained_intron;	plexin A3 [Source:HGNC Symbol;Acc:9101]
ENSG00000100330	9.3e-35	2.7e-33	up	3.39	2.33	22	+	30279144	31521442	MTMR3	processed_transcript;mRNA;retained_intron;	myotubularin related protein 3 [Source:HGNC Symbol;Acc:7451]
ENSG00000054523	1.55e-34	4.45e-33	up	2.36	1.71	1	+	10270764	10441661	KIF1B	processed_transcript;mRNA;	kinesin family member 1B [Source:HGNC Symbol;Acc:16636]
ENSG00000188211	1.67e-34	4.78e-33	up	1.58	0.66	11	+	17373273	17398888	RP1-239B22.1	mRNA;	Putative Ig-like domain-containing protein DKFZp686O24166/DKFZp686I21167 [Source:UniProtKB/Swiss- Prot;Acc:Q68D85]
ENSG00000119688	1.82e-34	5.2e-33	up	4.67	3.24	14	-	74752126	74769759	ABCD4	processed_transcript;mRNA;retained_intron;	ATP-binding cassette, sub-family D (ALD), member 4 [Source:HGNC Symbol;Acc:68]
ENSG00000204569	1.85e-34	5.26e-33	up	6.18	4.2	6	-	30568177	30586389	PPP1R10	processed_transcript;mRNA;retained_intron;	protein phosphatase 1, regulatory (inhibitor) subunit 10 [Source:HGNC Symbol;Acc:9284]
ENSG00000085185	3.65e-34	1.03e-32	up	4.93	3.54	X	+	129115083	129192058	BCORL1	mRNA;processed_transcript;	BCL6 corepressor-like 1 [Source:HGNC Symbol;Acc:25657]
ENSG00000133247	5.18e-34	1.46e-32	up	5.15	3.23	19	+	55851221	55859488	SUV420H2	processed_transcript;mRNA;retained_intron;	suppressor of variegation 4-20 homolog 2 (Drosophila) [Source:HGNC Symbol;Acc:28405]
ENSG00000076555	5.98e-34	1.68e-32	up	0.61	0.23	12	+	109554400	109706031	ACACB	processed_transcript;mRNA;retained_intron;	acetyl-CoA carboxylase beta [Source:HGNC Symbol;Acc:85]
ENSG00000215041	6.4e-34	1.79e-32	up	4.29	2.62	17	-	7218951	7232638	NEURL4	mRNA;	neuralized homolog 4 (Drosophila) [Source:HGNC Symbol;Acc:34410]
ENSG00000197355	9.56e-34	2.64e-32	up	3.1	1.68	9	+	139971953	139978991	UAP1L1	processed_transcript;mRNA;retained_intron;	UDP-N-acteylglucosamine pyrophosphorylase 1-like 1 [Source:HGNC Symbol;Acc:28082]
ENSG00000215883	9.94e-34	2.74e-32	up	1.52	0.61	1	-	54638009	54665709	CYB5RL	mRNA;retained_intron;	cytochrome b5 reductase-like [Source:HGNC Symbol;Acc:32220]
ENSG00000125319	1.32e-33	3.63e-32	up	6.68	3.79	17	+	42219274	42239844	C17orf53	mRNA;	chromosome 17 open reading frame 53 [Source:HGNC Symbol;Acc:28460]
ENSG00000130787	2.52e-33	6.84e-32	up	2.28	1.29	12	+	123319000	123347507	HIP1R	processed_transcript;mRNA;retained_intron;	huntingtin interacting protein 1 related [Source:HGNC Symbol;Acc:18415]
ENSG00000141551	2.72e-33	7.37e-32	up	15.99	11.23	17	-	80202246	80231576	CSNK1D	mRNA;	casein kinase 1, delta [Source:HGNC Symbol;Acc:2452]
ENSG00000079337	6.29e-33	1.69e-31	up	2.74	1.88	12	-	48128455	48164823	RAPGEF3	processed_transcript;mRNA;retained_intron;	Rap guanine nucleotide exchange factor (GEF) 3 [Source:HGNC Symbol;Acc:16629]
ENSG00000172943	6.37e-33	1.71e-31	up	3.62	2.5	X	-	53963109	54075391	PHF8	processed_transcript;mRNA;retained_intron;	PHD finger protein 8 [Source:HGNC Symbol;Acc:20672]
ENSG00000154358	6.94e-33	1.86e-31	up	1.07	0.74	1	+	228395831	228566575	OBSCN	processed_transcript;mRNA;	obscurin, cytoskeletal calmodulin and titin- interacting RhoGEF [Source:HGNC Symbol;Acc:15719]
ENSG00000115568	7.77e-33	2.08e-31	up	3.12	1.91	2	-	219502639	219524378	ZNF142	mRNA;	zinc finger protein 142 [Source:HGNC Symbol;Acc:12927]
ENSG00000212719	7.81e-33	2.08e-31	up	4.15	3.01	17	-	21428051	21477781	C17orf51	mRNA;processed_transcript;	chromosome 17 open reading frame 51 [Source:HGNC Symbol;Acc:27904]
ENSG00000120709	1.03e-32	2.73e-31	up	5.61	4.08	5	+	137667624	137685416	FAM53C	mRNA;processed_transcript;retained_intron;	family with sequence similarity 53, member C [Source:HGNC Symbol;Acc:1336]
ENSG00000124067	1.12e-32	2.96e-31	up	5.69	3.83	16	-	67977377	68002597	SLC12A4	mRNA;	solute carrier family 12 (potassium/chloride transporters), member 4 [Source:HGNC Symbol;Acc:10913]
ENSG00000173540	3.01e-32	7.84e-31	up	4.47	3.04	3	-	49754277	49761384	GMPPB	mRNA;retained_intron;	GDP-mannose pyrophosphorylase B [Source:HGNC Symbol;Acc:22932]
ENSG00000172888	3.11e-32	8.09e-31	up	3.22	2	3	+	40566369	40616176	ZNF621	processed_transcript;mRNA;retained_intron;	zinc finger protein 621 [Source:HGNC Symbol;Acc:24787]
ENSG00000126464	3.22e-32	8.36e-31	up	3.73	2.43	19	+	50094912	50129695	PRR12	mRNA;	proline rich 12 [Source:HGNC Symbol;Acc:29217]
ENSG00000107816	3.38e-32	8.72e-31	up	5.24	3.76	10	+	102756375	102767593	LZTS2	processed_transcript;mRNA;	leucine zipper, putative tumor suppressor 2 [Source:HGNC Symbol;Acc:29381]
ENSG00000122497	4.74e-32	1.22e-30	up	5.19	3.07	1	-	148003642	148025863	NBPF14	mRNA;	neuroblastoma breakpoint family, member 14 [Source:HGNC Symbol;Acc:25232]
ENSG00000105486	5.13e-32	1.32e-30	up	6.1	3.97	19	-	48618703	48673601	LIG1	mRNA;	ligase I, DNA, ATP-dependent [Source:HGNC Symbol;Acc:6598]
ENSG00000149091	5.14e-32	1.32e-30	up	2.49	1.64	11	+	46354455	46402104	DGKZ	processed_transcript;mRNA;retained_intron;	diacylglycerol kinase, zeta [Source:HGNC Symbol;Acc:2857]
ENSG00000104517	9.27e-32	2.36e-30	up	2.39	1.75	8	-	103264501	103425069	UBR5	processed_transcript;mRNA;retained_intron;	ubiquitin protein ligase E3 component n-recognin 5 [Source:HGNC Symbol;Acc:16806]
ENSG00000169515	9.47e-32	2.41e-30	up	6.6	4.05	19	-	46913629	46916841	CCDC8	mRNA;	coiled-coil domain containing 8 [Source:HGNC Symbol;Acc:25367]
ENSG00000099814	1.33e-31	3.38e-30	up	3.91	2.73	14	+	105331650	105363087	KIAA0284	mRNA;	KIAA0284 [Source:HGNC Symbol;Acc:20362]
ENSG00000178950	1.34e-31	3.39e-30	up	2.22	1.56	4	-	843064	926161	GAK	processed_transcript;mRNA;retained_intron;	cyclin G associated kinase [Source:HGNC Symbol;Acc:4113]
ENSG00000143190	1.5e-31	3.77e-30	up	2.09	1.45	1	+	167190120	167396582	POU2F1	processed_transcript;mRNA;	POU class 2 homeobox 1 [Source:HGNC Symbol;Acc:9212]
ENSG00000122515	1.64e-31	4.11e-30	up	5.21	3.79	7	+	44788180	44809477	ZMIZ2	processed_transcript;mRNA;retained_intron;	zinc finger, MIZ-type containing 2 [Source:HGNC Symbol;Acc:22229]
ENSG00000070047	2.78e-31	6.95e-30	up	3.13	2.01	11	+	576486	612222	PHRF1	processed_transcript;mRNA;retained_intron;	PHD and ring finger domains 1 [Source:HGNC Symbol;Acc:24351]
ENSG00000186716	4.51e-31	1.12e-29	up	2.36	1.61	22	+	23521891	23660224	BCR	mRNA;processed_transcript;retained_intron;	breakpoint cluster region [Source:HGNC Symbol;Acc:1014]
ENSG00000183248	4.87e-31	1.21e-29	up	3.8	2.18	19	-	7933605	7939326	AC010336.1	mRNA;	/
ENSG00000187961	5.18e-31	1.28e-29	up	6.89	4.4	1	+	895967	901095	KLHL17	processed_transcript;mRNA;	kelch-like 17 (Drosophila) [Source:HGNC Symbol;Acc:24023]
ENSG00000160613	5.48e-31	1.35e-29	up	1.21	0.8	11	-	117075053	117103241	PCSK7	processed_transcript;mRNA;retained_intron;	proprotein convertase subtilisin/kexin type 7 [Source:HGNC Symbol;Acc:8748]
ENSG00000165699	7.14e-31	1.76e-29	up	2.64	1.75	9	-	135766735	135820020	TSC1	processed_transcript;mRNA;retained_intron;	tuberous sclerosis 1 [Source:HGNC Symbol;Acc:12362]
ENSG00000184677	1.01e-30	2.48e-29	up	3.05	2.05	1	+	22778344	22857650	ZBTB40	mRNA;	zinc finger and BTB domain containing 40 [Source:HGNC Symbol;Acc:29045]
ENSG00000073605	1.12e-30	2.73e-29	up	2.7	1.59	17	-	38060848	38077313	GSDMB	processed_transcript;mRNA;retained_intron;	gasdermin B [Source:HGNC Symbol;Acc:23690]
ENSG00000132024	1.56e-30	3.82e-29	up	5.17	3.1	19	+	14016956	14041693	CC2D1A	mRNA;	coiled-coil and C2 domain containing 1A [Source:HGNC Symbol;Acc:30237]
ENSG00000183530	2.15e-30	5.25e-29	up	3.27	2.4	22	-	32072242	32146126	PRR14L	processed_transcript;mRNA;	proline rich 14-like [Source:HGNC Symbol;Acc:28738]
ENSG00000181090	3.05e-30	7.41e-29	up	1.38	0.86	9	+	140513444	140764468	EHMT1	processed_transcript;mRNA;retained_intron;	euchromatic histone-lysine N-methyltransferase 1 [Source:HGNC Symbol;Acc:24650]
ENSG00000178188	3.36e-30	8.11e-29	up	4.38	2.86	16	+	28858010	28885533	SH2B1	mRNA;	SH2B adaptor protein 1 [Source:HGNC Symbol;Acc:30417]
ENSG00000063169	5.47e-30	1.31e-28	up	2.99	1.73	19	+	48111453	48206534	GLTSCR1	mRNA;	glioma tumor suppressor candidate region gene 1 [Source:HGNC Symbol;Acc:4332]
ENSG00000088888	7.54e-30	1.79e-28	up	3.56	1.97	20	+	3827487	3849280	MAVS	mRNA;	mitochondrial antiviral signaling protein [Source:HGNC Symbol;Acc:29233]
ENSG00000141002	1.41e-29	3.31e-28	up	6.66	4.31	16	+	89939970	89977792	TCF25	mRNA;	transcription factor 25 (basic helix-loop-helix) [Source:HGNC Symbol;Acc:29181]
ENSG00000170734	1.43e-29	3.35e-28	up	3.34	1.69	6	+	43543887	43586701	POLH	mRNA;	polymerase (DNA directed), eta [Source:HGNC Symbol;Acc:9181]
ENSG00000048707	1.6e-29	3.74e-28	up	0.98	0.61	1	+	12290124	12572099	VPS13D	processed_transcript;mRNA;	vacuolar protein sorting 13 homolog D (S. cerevisiae) [Source:HGNC Symbol;Acc:23595]
ENSG00000186866	1.93e-29	4.5e-28	up	4.07	2.65	21	-	46683843	46707813	POFUT2	mRNA;processed_transcript;	protein O-fucosyltransferase 2 [Source:HGNC Symbol;Acc:14683]
ENSG00000132142	2.04e-29	4.74e-28	up	3.03	2.19	17	-	35441923	35766902	ACACA	mRNA;	acetyl-CoA carboxylase alpha [Source:HGNC Symbol;Acc:84]
ENSG00000110274	2.14e-29	4.98e-28	up	2.14	1.45	11	+	117185273	117283984	CEP164	processed_transcript;mRNA;retained_intron;	centrosomal protein 164kDa [Source:HGNC Symbol;Acc:29182]
ENSG00000179361	2.46e-29	5.7e-28	up	7.6	5.41	15	+	74833518	74890472	ARID3B	mRNA;	AT rich interactive domain 3B (BRIGHT-like) [Source:HGNC Symbol;Acc:14350]
ENSG00000146707	2.83e-29	6.53e-28	up	3.24	1.08	7	-	76239303	76256578	POMZP3	mRNA;processed_transcript;	POM121 and ZP3 fusion [Source:HGNC Symbol;Acc:9203]
ENSG00000127314	4.95e-29	1.13e-27	down	2.59	4.78	12	+	69004619	69054372	RAP1B	processed_transcript;mRNA;retained_intron;	RAP1B, member of RAS oncogene family [Source:HGNC Symbol;Acc:9857]
ENSG00000188157	7.22e-29	1.63e-27	up	3.15	2.27	1	+	955503	991496	AGRN	processed_transcript;mRNA;	agrin [Source:HGNC Symbol;Acc:329]
ENSG00000114573	8.44e-29	1.91e-27	down	3.82	6.57	3	+	113465664	113530903	ATP6V1A	processed_transcript;mRNA;retained_intron;	ATPase, H+ transporting, lysosomal 70kDa, V1 subunit A [Source:HGNC Symbol;Acc:851]
ENSG00000204371	1.12e-28	2.5e-27	up	3.34	2.22	6	-	31847536	31865464	EHMT2	mRNA;processed_transcript;retained_intron;	euchromatic histone-lysine N-methyltransferase 2 [Source:HGNC Symbol;Acc:14129]
ENSG00000133422	1.53e-28	3.41e-27	up	5.51	3.74	22	-	31322596	31364284	MORC2	processed_transcript;mRNA;retained_intron;	MORC family CW-type zinc finger 2 [Source:HGNC Symbol;Acc:23573]
ENSG00000186635	1.6e-28	3.56e-27	up	1.9	1.12	11	-	72396114	72504644	ARAP1	mRNA;processed_transcript;retained_intron;	ArfGAP with RhoGAP domain, ankyrin repeat and PH domain 1 [Source:HGNC Symbol;Acc:16925]
ENSG00000256095	2.01e-28	4.43e-27	up	2.14	1.32	8	-	143738874	143751401	AC145123.1	mRNA;	jerky protein homolog isoform b [Source:RefSeq peptide;Acc:NP_001070995]
ENSG00000105357	2.58e-28	5.65e-27	up	2.38	1.39	19	+	50706885	50813802	MYH14	mRNA;	myosin, heavy chain 14, non-muscle [Source:HGNC Symbol;Acc:23212]
ENSG00000178233	3.33e-28	7.3e-27	up	0.74	0.29	6	+	44238203	44346694	TMEM151B	mRNA;	transmembrane protein 151B [Source:HGNC Symbol;Acc:21315]
ENSG00000134574	3.36e-28	7.35e-27	up	10.88	6.84	11	+	47236493	47260767	DDB2	mRNA;	damage-specific DNA binding protein 2, 48kDa [Source:HGNC Symbol;Acc:2718]
ENSG00000105722	3.4e-28	7.42e-27	up	8.62	5.73	19	-	42751717	42759309	ERF	mRNA;	Ets2 repressor factor [Source:HGNC Symbol;Acc:3444]
ENSG00000158545	3.73e-28	8.08e-27	up	7.95	5.62	16	+	88636789	88698374	ZC3H18	mRNA;	zinc finger CCCH-type containing 18 [Source:HGNC Symbol;Acc:25091]
ENSG00000126368	4.36e-28	9.4e-27	up	2.41	0.86	17	-	38249040	38256978	NR1D1	mRNA;	nuclear receptor subfamily 1, group D, member 1 [Source:HGNC Symbol;Acc:7962]
ENSG00000099381	4.83e-28	1.04e-26	up	4.94	3.59	16	+	30968615	30995985	SETD1A	mRNA;retained_intron;	SET domain containing 1A [Source:HGNC Symbol;Acc:29010]
ENSG00000152042	5.45e-28	1.17e-26	up	3.45	2.17	1	-	146032648	146082765	NBPF11	mRNA;	neuroblastoma breakpoint family, member 11 [Source:HGNC Symbol;Acc:31993]
ENSG00000158161	6.37e-28	1.36e-26	up	4.2	2.9	1	-	28296855	28415207	EYA3	processed_transcript;mRNA;	eyes absent homolog 3 (Drosophila) [Source:HGNC Symbol;Acc:3521]
ENSG00000127603	7.24e-28	1.53e-26	up	0.88	0.62	1	+	39546988	39952789	MACF1	processed_transcript;mRNA;retained_intron;	microtubule-actin crosslinking factor 1 [Source:HGNC Symbol;Acc:13664]
ENSG00000109118	7.54e-28	1.6e-26	up	4.23	2.79	17	-	27232268	27278789	PHF12	processed_transcript;mRNA;	PHD finger protein 12 [Source:HGNC Symbol;Acc:20816]
ENSG00000185567	1e-27	2.11e-26	up	0.32	0.1	14	-	105403591	105444694	AHNAK2	mRNA;	AHNAK nucleoprotein 2 [Source:HGNC Symbol;Acc:20125]
ENSG00000132478	1.09e-27	2.28e-26	up	7.05	4.94	17	+	73780681	73821886	UNK	mRNA;	unkempt homolog (Drosophila) [Source:HGNC Symbol;Acc:29369]
ENSG00000106261	1.33e-27	2.79e-26	up	2.95	1.93	7	+	99613204	99636631	ZKSCAN1	mRNA;retained_intron;	zinc finger with KRAB and SCAN domains 1 [Source:HGNC Symbol;Acc:13101]
ENSG00000100429	1.78e-27	3.71e-26	up	4.59	3.02	22	-	50683612	50689834	HDAC10	processed_transcript;mRNA;retained_intron;	histone deacetylase 10 [Source:HGNC Symbol;Acc:18128]
ENSG00000122641	1.79e-27	3.73e-26	down	1.35	2.68	7	-	41724712	41742706	INHBA	processed_transcript;mRNA;	inhibin, beta A [Source:HGNC Symbol;Acc:6066]
ENSG00000177303	2.71e-27	5.61e-26	up	4.35	2.85	17	-	73496343	73511627	CASKIN2	mRNA;	CASK interacting protein 2 [Source:HGNC Symbol;Acc:18200]
ENSG00000135749	3.47e-27	7.13e-26	up	1.22	0.71	1	-	233119881	233431459	PCNXL2	mRNA;processed_transcript;retained_intron;	pecanex-like 2 (Drosophila) [Source:HGNC Symbol;Acc:8736]
ENSG00000007384	4.69e-27	9.61e-26	up	3.79	2.39	16	-	108058	126354	RHBDF1	mRNA;retained_intron;	rhomboid 5 homolog 1 (Drosophila) [Source:HGNC Symbol;Acc:20561]
ENSG00000155229	6.35e-27	1.29e-25	up	4.59	3.19	10	-	99218081	99258551	MMS19	processed_transcript;mRNA;retained_intron;	MMS19 nucleotide excision repair homolog (S. cerevisiae) [Source:HGNC Symbol;Acc:13824]
ENSG00000161642	7.07e-27	1.43e-25	up	5.16	2.79	12	-	54762920	54785083	ZNF385A	mRNA;	zinc finger protein 385A [Source:HGNC Symbol;Acc:17521]
ENSG00000257003	8.17e-27	1.66e-25	up	0.7	0.12	16	+	88797588	88807826	AC138028.3	mRNA;	/
ENSG00000128563	9.07e-27	1.83e-25	up	7.42	5.19	7	+	102004319	102067123	PRKRIP1	mRNA;processed_transcript;retained_intron;	PRKR interacting protein 1 (IL11 inducible) [Source:HGNC Symbol;Acc:21894]
ENSG00000153827	9.85e-27	1.98e-25	up	3.18	2.26	2	-	230631930	230787955	TRIP12	mRNA;retained_intron;	thyroid hormone receptor interactor 12 [Source:HGNC Symbol;Acc:12306]
ENSG00000176155	1.11e-26	2.22e-25	up	2.88	2.06	17	-	80059346	80170689	CCDC57	processed_transcript;mRNA;	coiled-coil domain containing 57 [Source:HGNC Symbol;Acc:27564]
ENSG00000114841	1.32e-26	2.65e-25	up	0.5	0.2	3	+	52350335	52434507	DNAH1	processed_transcript;mRNA;retained_intron;	dynein, axonemal, heavy chain 1 [Source:HGNC Symbol;Acc:2940]
ENSG00000088038	1.54e-26	3.06e-25	up	4.67	3.38	19	+	54641444	54659419	CNOT3	processed_transcript;mRNA;retained_intron;	CCR4-NOT transcription complex, subunit 3 [Source:HGNC Symbol;Acc:7879]
ENSG00000086015	1.85e-26	3.67e-25	up	3.6	2.62	1	+	46252659	46501896	MAST2	mRNA;processed_transcript;	microtubule associated serine/threonine kinase 2 [Source:HGNC Symbol;Acc:19035]
ENSG00000174227	2.82e-26	5.54e-25	up	2.58	1.83	4	+	492989	533985	PIGG	processed_transcript;mRNA;retained_intron;	phosphatidylinositol glycan anchor biosynthesis, class G [Source:HGNC Symbol;Acc:25985]
ENSG00000214413	3.37e-26	6.59e-25	down	5.09	8.68	10	-	112658488	112679032	BBIP1	mRNA;retained_intron;	BBSome interacting protein 1 [Source:HGNC Symbol;Acc:28093]
ENSG00000188827	5.35e-26	1.04e-24	up	2.11	1.32	16	-	3631182	3661599	SLX4	mRNA;retained_intron;	SLX4 structure-specific endonuclease subunit homolog (S. cerevisiae) [Source:HGNC Symbol;Acc:23845]
ENSG00000038382	6.13e-26	1.19e-24	up	1.52	1.07	5	+	14143811	14532235	TRIO	processed_transcript;mRNA;retained_intron;	triple functional domain (PTPRF interacting) [Source:HGNC Symbol;Acc:12303]
ENSG00000174705	7.18e-26	1.39e-24	up	2.05	1.24	5	-	171752185	171881527	SH3PXD2B	processed_transcript;mRNA;	SH3 and PX domains 2B [Source:HGNC Symbol;Acc:29242]
ENSG00000165802	7.86e-26	1.51e-24	up	3.86	2.47	9	-	140342022	140353786	NELF	processed_transcript;mRNA;	nasal embryonic LHRH factor [Source:HGNC Symbol;Acc:29843]
ENSG00000168970	1.09e-25	2.08e-24	up	2.33	1.47	15	+	42120283	42140353	JMJD7-PLA2G4B	processed_transcript;mRNA;retained_intron;	JMJD7-PLA2G4B readthrough [Source:HGNC Symbol;Acc:34449]
ENSG00000167110	1.8e-25	3.41e-24	up	4.28	3.1	9	-	131018108	131038274	GOLGA2	mRNA;retained_intron;	golgin A2 [Source:HGNC Symbol;Acc:4425]
ENSG00000162129	2.02e-25	3.82e-24	up	2.55	1.32	11	-	72003469	72145692	CLPB	processed_transcript;mRNA;	ClpB caseinolytic peptidase B homolog (E. coli) [Source:HGNC Symbol;Acc:30664]
ENSG00000085644	2.06e-25	3.89e-24	up	4.51	2.65	16	+	3185057	3192804	ZNF213	mRNA;	zinc finger protein 213 [Source:HGNC Symbol;Acc:13005]
ENSG00000143624	2.52e-25	4.75e-24	up	3.07	2.22	1	+	153700543	153746555	INTS3	processed_transcript;mRNA;retained_intron;	integrator complex subunit 3 [Source:HGNC Symbol;Acc:26153]
ENSG00000088854	2.59e-25	4.87e-24	up	1.4	0.77	20	-	3229951	3388272	C20orf194	processed_transcript;mRNA;	chromosome 20 open reading frame 194 [Source:HGNC Symbol;Acc:17721]
ENSG00000254995	2.71e-25	5.07e-24	up	6.43	4.45	20	+	57226490	57290466	RP11-261P9.5	processed_transcript;mRNA;	Syntaxin 16 isoform a variant [Source:UniProtKB/TrEMBL;Acc:Q59G13]
ENSG00000119630	3.36e-25	6.27e-24	up	4.44	2.05	14	-	75408540	75422291	PGF	mRNA;	placental growth factor [Source:HGNC Symbol;Acc:8893]
ENSG00000176020	3.51e-25	6.53e-24	up	4.4	3.11	3	-	49754267	49761349	AMIGO3	mRNA;	adhesion molecule with Ig-like domain 3 [Source:HGNC Symbol;Acc:24075]
ENSG00000203836	3.57e-25	6.64e-24	up	2.84	1.86	1	-	147574428	147624601	NBPF24	mRNA;processed_transcript;	neuroblastoma breakpoint family, member 24 [Source:HGNC Symbol;Acc:27299]
ENSG00000144026	3.63e-25	6.74e-24	up	3.24	2.17	2	-	95813075	95831158	ZNF514	mRNA;retained_intron;	zinc finger protein 514 [Source:HGNC Symbol;Acc:25894]
ENSG00000002016	5.45e-25	1e-23	up	4.23	2.81	12	-	1021243	1100356	RAD52	processed_transcript;mRNA;retained_intron;	RAD52 homolog (S. cerevisiae) [Source:HGNC Symbol;Acc:9824]
ENSG00000005483	6.51e-25	1.19e-23	up	2.24	1.47	7	+	104654626	104754808	MLL5	processed_transcript;mRNA;retained_intron;	myeloid/lymphoid or mixed-lineage leukemia 5 (trithorax homolog, Drosophila) [Source:HGNC Symbol;Acc:18541]
ENSG00000163820	7.5e-25	1.37e-23	up	1.66	0.98	3	-	45959396	46037316	FYCO1	mRNA;retained_intron;	FYVE and coiled-coil domain containing 1 [Source:HGNC Symbol;Acc:14673]
ENSG00000147996	8.27e-25	1.5e-23	up	1.61	1.07	9	-	70432004	70497240	CBWD5	processed_transcript;mRNA;retained_intron;	COBW domain containing 5 [Source:HGNC Symbol;Acc:24584]
ENSG00000135912	8.86e-25	1.61e-23	up	2.6	1.71	2	+	219575568	219620139	TTLL4	mRNA;retained_intron;	tubulin tyrosine ligase-like family, member 4 [Source:HGNC Symbol;Acc:28976]
ENSG00000065029	9.97e-25	1.81e-23	up	3.73	2.62	6	+	35226686	35263762	ZNF76	processed_transcript;mRNA;retained_intron;	zinc finger protein 76 [Source:HGNC Symbol;Acc:13149]
ENSG00000136861	1.01e-24	1.83e-23	up	2.56	1.81	9	-	123151147	123342448	CDK5RAP2	processed_transcript;mRNA;retained_intron;	CDK5 regulatory subunit associated protein 2 [Source:HGNC Symbol;Acc:18672]
ENSG00000128908	1.04e-24	1.89e-23	up	1.11	0.58	15	-	41267889	41408444	INO80	mRNA;	INO80 homolog (S. cerevisiae) [Source:HGNC Symbol;Acc:26956]
ENSG00000185245	1.09e-24	1.95e-23	up	2.4	0.88	17	+	4835592	4838325	GP1BA	mRNA;	glycoprotein Ib (platelet), alpha polypeptide [Source:HGNC Symbol;Acc:4439]
ENSG00000163661	1.99e-24	3.54e-23	down	5.89	11.02	3	+	157154578	157161417	PTX3	mRNA;	pentraxin 3, long [Source:HGNC Symbol;Acc:9692]
ENSG00000147548	2.63e-24	4.66e-23	up	2.79	2	8	-	38132544	38239790	WHSC1L1	processed_transcript;mRNA;retained_intron;	Wolf-Hirschhorn syndrome candidate 1-like 1 [Source:HGNC Symbol;Acc:12767]
ENSG00000103051	3.5e-24	6.15e-23	up	5.36	3.53	16	-	70514472	70557468	COG4	processed_transcript;mRNA;	component of oligomeric golgi complex 4 [Source:HGNC Symbol;Acc:18620]
ENSG00000151503	3.63e-24	6.37e-23	up	1.99	1.34	11	-	134020014	134095348	NCAPD3	mRNA;processed_transcript;retained_intron;	non-SMC condensin II complex, subunit D3 [Source:HGNC Symbol;Acc:28952]
ENSG00000078687	3.91e-24	6.85e-23	up	1.4	0.83	17	+	76000249	76104916	TNRC6C	processed_transcript;mRNA;retained_intron;	trinucleotide repeat containing 6C [Source:HGNC Symbol;Acc:29318]
ENSG00000053747	4.12e-24	7.21e-23	up	0.88	0.44	18	+	21269562	21535030	LAMA3	mRNA;	laminin, alpha 3 [Source:HGNC Symbol;Acc:6483]
ENSG00000174672	4.34e-24	7.57e-23	up	3.95	2.85	11	+	1411129	1483919	BRSK2	mRNA;retained_intron;	BR serine/threonine kinase 2 [Source:HGNC Symbol;Acc:11405]
ENSG00000135365	5.34e-24	9.28e-23	up	2.27	1.61	11	-	45950871	46142985	PHF21A	processed_transcript;mRNA;retained_intron;	PHD finger protein 21A [Source:HGNC Symbol;Acc:24156]
ENSG00000197381	6.78e-24	1.17e-22	up	2.6	1.85	21	+	46493768	46646478	ADARB1	mRNA;processed_transcript;	adenosine deaminase, RNA-specific, B1 [Source:HGNC Symbol;Acc:226]
ENSG00000204859	8.94e-24	1.53e-22	up	3.77	2.38	1	+	6640061	6649340	ZBTB48	processed_transcript;mRNA;	zinc finger and BTB domain containing 48 [Source:HGNC Symbol;Acc:4930]
ENSG00000160072	9.92e-24	1.7e-22	up	3.13	2.2	1	+	1407143	1433228	ATAD3B	processed_transcript;mRNA;	ATPase family, AAA domain containing 3B [Source:HGNC Symbol;Acc:24007]
ENSG00000126351	1.08e-23	1.84e-22	up	2.27	1.34	17	+	38218446	38250120	THRA	mRNA;	thyroid hormone receptor, alpha (erythroblastic leukemia viral (v-erb-a) oncogene homolog, avian) [Source:HGNC Symbol;Acc:11796]
ENSG00000214967	1.2e-23	2.03e-22	down	0.89	3.09	16	+	16472912	16487811	RP11-467M13.1	mRNA;	Nuclear pore complex-interacting protein-like 1 [Source:UniProtKB/Swiss-Prot;Acc:O75200]
ENSG00000075568	1.27e-23	2.16e-22	up	1.29	0.81	2	-	98372799	98612388	TMEM131	mRNA;retained_intron;	transmembrane protein 131 [Source:HGNC Symbol;Acc:30366]
ENSG00000183963	1.92e-23	3.23e-22	up	1.65	1.01	22	+	31460091	31500610	SMTN	processed_transcript;mRNA;retained_intron;	smoothelin [Source:HGNC Symbol;Acc:11126]
ENSG00000169925	2.01e-23	3.37e-22	up	4.65	3.11	9	-	136897963	136933657	BRD3	processed_transcript;mRNA;retained_intron;	bromodomain containing 3 [Source:HGNC Symbol;Acc:1104]
ENSG00000141084	2.08e-23	3.48e-22	up	2.54	1.58	16	-	67757005	67840555	RANBP10	mRNA;	RAN binding protein 10 [Source:HGNC Symbol;Acc:29285]
ENSG00000163453	2.09e-23	3.49e-22	down	4.48	9	4	-	57896939	57976551	IGFBP7	mRNA;	insulin-like growth factor binding protein 7 [Source:HGNC Symbol;Acc:5476]
ENSG00000198858	2.41e-23	4.02e-22	up	10.37	6.8	19	-	896503	913225	C19orf22	mRNA;	chromosome 19 open reading frame 22 [Source:HGNC Symbol;Acc:28270]
ENSG00000141298	4.06e-23	6.7e-22	up	1.15	0.64	17	-	27952956	28257170	SSH2	mRNA;	slingshot homolog 2 (Drosophila) [Source:HGNC Symbol;Acc:30580]
ENSG00000256877	4.59e-23	7.57e-22	up	4.7	1.6	16	-	15019607	15021140	AC138932.3	mRNA;	cDNA FLJ59024 [Source:UniProtKB/TrEMBL;Acc:B7Z384]
ENSG00000157500	4.65e-23	7.65e-22	down	2.08	3.51	3	+	57261765	57312980	APPL1	mRNA;retained_intron;	adaptor protein, phosphotyrosine interaction, PH domain and leucine zipper containing 1 [Source:HGNC Symbol;Acc:24035]
ENSG00000143093	5.67e-23	9.31e-22	up	2.55	1.68	1	+	110574199	110617263	FAM40A	processed_transcript;mRNA;retained_intron;	family with sequence similarity 40, member A [Source:HGNC Symbol;Acc:25916]
ENSG00000082014	5.77e-23	9.45e-22	up	4.25	3.03	7	-	150935850	150974982	SMARCD3	mRNA;processed_transcript;retained_intron;	SWI/SNF related, matrix associated, actin dependent regulator of chromatin, subfamily d, member 3 [Source:HGNC Symbol;Acc:11108]
ENSG00000185829	6.35e-23	1.04e-21	up	4.16	2.74	17	-	44594069	44657088	ARL17A	mRNA;	ADP-ribosylation factor-like 17A [Source:HGNC Symbol;Acc:24096]
ENSG00000181873	7.31e-23	1.19e-21	up	1.38	0.83	1	+	228353516	228369958	C1orf69	processed_transcript;mRNA;	chromosome 1 open reading frame 69 [Source:HGNC Symbol;Acc:27302]
ENSG00000206082	7.57e-23	1.23e-21	up	7.76	4.59	19	-	200112	202173	AC010507.1	mRNA;	/
ENSG00000149503	8.9e-23	1.44e-21	up	4.61	3.13	11	+	61891445	61920635	INCENP	processed_transcript;mRNA;retained_intron;	inner centromere protein antigens 135/155kDa [Source:HGNC Symbol;Acc:6058]
ENSG00000117360	1.13e-22	1.83e-21	up	4.24	2.96	1	+	150293925	150325671	PRPF3	processed_transcript;mRNA;	PRP3 pre-mRNA processing factor 3 homolog (S. cerevisiae) [Source:HGNC Symbol;Acc:17348]
ENSG00000145029	1.3e-22	2.09e-21	up	6.52	4.34	3	-	49460379	49466759	NICN1	processed_transcript;mRNA;retained_intron;	nicolin 1 [Source:HGNC Symbol;Acc:18317]
ENSG00000243156	1.32e-22	2.13e-21	up	0.83	0.42	22	-	18317094	18507325	MICAL3	processed_transcript;mRNA;retained_intron;	microtubule associated monoxygenase, calponin and LIM domain containing 3 [Source:HGNC Symbol;Acc:24694]
ENSG00000204839	1.52e-22	2.44e-21	up	0.97	0.29	8	-	144648357	144655141	C8orf73	processed_transcript;mRNA;retained_intron;	chromosome 8 open reading frame 73 [Source:HGNC Symbol;Acc:27814]
ENSG00000010295	1.54e-22	2.47e-21	up	4.16	2.87	12	-	6647541	6665237	IFFO1	mRNA;retained_intron;	intermediate filament family orphan 1 [Source:HGNC Symbol;Acc:24970]
ENSG00000080823	3.59e-22	5.67e-21	up	0.77	0.35	14	-	102692622	102771537	RAGE	processed_transcript;mRNA;retained_intron;	renal tumor antigen [Source:HGNC Symbol;Acc:9833]
ENSG00000015568	5.08e-22	7.96e-21	down	0.27	0.64	2	+	110550335	110615272	RGPD5	processed_transcript;mRNA;retained_intron;	RANBP2-like and GRIP domain containing 5 [Source:HGNC Symbol;Acc:32418]
ENSG00000164663	5.27e-22	8.23e-21	up	0.88	0.35	6	-	41762107	41863099	USP49	mRNA;	ubiquitin specific peptidase 49 [Source:HGNC Symbol;Acc:20078]
ENSG00000119772	6.37e-22	9.89e-21	up	1.36	0.7	2	-	25455845	25565459	DNMT3A	processed_transcript;mRNA;retained_intron;	DNA (cytosine-5-)-methyltransferase 3 alpha [Source:HGNC Symbol;Acc:2978]
ENSG00000160584	6.87e-22	1.06e-20	up	1.26	0.77	11	-	116714118	116969137	SIK3	mRNA;processed_transcript;retained_intron;	SIK family kinase 3 [Source:HGNC Symbol;Acc:29165]
ENSG00000167861	9.36e-22	1.44e-20	up	2.88	1.87	17	-	72946837	72969261	C17orf28	processed_transcript;mRNA;retained_intron;	chromosome 17 open reading frame 28 [Source:HGNC Symbol;Acc:15736]
ENSG00000092847	9.59e-22	1.48e-20	up	2.17	1.4	1	+	36335409	36389900	EIF2C1	mRNA;	eukaryotic translation initiation factor 2C, 1 [Source:HGNC Symbol;Acc:3262]
ENSG00000196943	1.05e-21	1.62e-20	up	4.26	3.1	14	+	24769068	24778330	C14orf21	mRNA;	chromosome 14 open reading frame 21 [Source:HGNC Symbol;Acc:19826]
ENSG00000115760	1.63e-21	2.49e-20	up	1.36	0.97	2	+	32582096	32843966	BIRC6	mRNA;retained_intron;	baculoviral IAP repeat containing 6 [Source:HGNC Symbol;Acc:13516]
ENSG00000158863	1.82e-21	2.78e-20	up	2.32	1.56	8	+	21946670	21962232	FAM160B2	mRNA;retained_intron;	family with sequence similarity 160, member B2 [Source:HGNC Symbol;Acc:16492]
ENSG00000152076	2.25e-21	3.42e-20	up	2.99	1.81	2	-	130896860	130902707	CCDC74B	mRNA;retained_intron;	coiled-coil domain containing 74B [Source:HGNC Symbol;Acc:25267]
ENSG00000100207	3.01e-21	4.56e-20	up	2.06	1.3	22	-	42556019	42611448	TCF20	mRNA;	transcription factor 20 (AR1) [Source:HGNC Symbol;Acc:11631]
ENSG00000025770	3.94e-21	5.94e-20	up	5.93	4.04	22	+	50946645	50963063	NCAPH2	processed_transcript;mRNA;retained_intron;	non-SMC condensin II complex, subunit H2 [Source:HGNC Symbol;Acc:25071]
ENSG00000160789	4.61e-21	6.91e-20	up	3.39	2.44	1	+	156052364	156109880	LMNA	mRNA;processed_transcript;retained_intron;	lamin A/C [Source:HGNC Symbol;Acc:6636]
ENSG00000225485	5.04e-21	7.53e-20	up	0.77	0.28	17	+	36584730	36668628	ARHGAP23	mRNA;	Rho GTPase activating protein 23 [Source:HGNC Symbol;Acc:29293]
ENSG00000170322	5.4e-21	8.04e-20	up	3.84	2.76	11	-	129733671	129765485	NFRKB	mRNA;retained_intron;	nuclear factor related to kappaB binding protein [Source:HGNC Symbol;Acc:7802]
ENSG00000148660	5.42e-21	8.06e-20	up	2.1	1.32	10	-	75572259	75634343	CAMK2G	processed_transcript;mRNA;	calcium/calmodulin-dependent protein kinase II gamma [Source:HGNC Symbol;Acc:1463]
ENSG00000256983	5.58e-21	8.27e-20	up	3.36	1.54	17	+	3909315	3921007	AC067815.1	mRNA;	cDNA FLJ23789 fis, clone HEP21465 [Source:UniProtKB/TrEMBL;Acc:Q8TE90]
ENSG00000141027	5.67e-21	8.39e-20	up	2.34	1.7	17	-	15934718	16119010	NCOR1	processed_transcript;mRNA;	nuclear receptor corepressor 1 [Source:HGNC Symbol;Acc:7672]
ENSG00000171853	6.46e-21	9.53e-20	up	1.65	1.05	2	+	3383446	3488865	TTC15	processed_transcript;mRNA;retained_intron;	tetratricopeptide repeat domain 15 [Source:HGNC Symbol;Acc:24284]
ENSG00000197818	6.72e-21	9.91e-20	up	2.16	1.37	20	+	48429250	48508779	SLC9A8	processed_transcript;mRNA;	solute carrier family 9 (sodium/hydrogen exchanger), member 8 [Source:HGNC Symbol;Acc:20728]
ENSG00000213928	9.61e-21	1.41e-19	up	2.35	0.77	14	+	24630262	24635774	IRF9	mRNA;	interferon regulatory factor 9 [Source:HGNC Symbol;Acc:6131]
ENSG00000072840	1.13e-20	1.65e-19	up	1.17	0.62	4	+	5712924	5830772	EVC	processed_transcript;mRNA;retained_intron;	Ellis van Creveld syndrome [Source:HGNC Symbol;Acc:3497]
ENSG00000083857	1.15e-20	1.67e-19	up	1.18	0.81	4	-	187508937	187647876	FAT1	processed_transcript;mRNA;retained_intron;	FAT tumor suppressor homolog 1 (Drosophila) [Source:HGNC Symbol;Acc:3595]
ENSG00000140464	1.42e-20	2.06e-19	up	3.62	2.63	15	+	74287014	74339112	PML	mRNA;	promyelocytic leukemia [Source:HGNC Symbol;Acc:9113]
ENSG00000100150	1.58e-20	2.29e-19	up	0.69	0.29	22	+	32149944	32303001	DEPDC5	processed_transcript;mRNA;retained_intron;	DEP domain containing 5 [Source:HGNC Symbol;Acc:18423]
ENSG00000232637	1.69e-20	2.44e-19	up	2.44	1.59	1	-	146032648	146253110	WI2-3658N16.1	mRNA;	/
ENSG00000197852	1.83e-20	2.63e-19	up	0.79	0.4	1	-	112223252	112298446	C1orf183	TEC;mRNA;processed_transcript;	chromosome 1 open reading frame 183 [Source:HGNC Symbol;Acc:28045]
ENSG00000083842	2.06e-20	2.95e-19	up	1.67	0.68	19	+	58790318	58807254	ZNF8	mRNA;	zinc finger protein 8 [Source:HGNC Symbol;Acc:13154]
ENSG00000172785	2.3e-20	3.3e-19	up	1.58	1.1	9	-	121041	188979	CBWD1	processed_transcript;mRNA;	COBW domain containing 1 [Source:HGNC Symbol;Acc:17134]
ENSG00000085840	2.42e-20	3.47e-19	up	4.1	2.5	1	-	52838501	52870131	ORC1	processed_transcript;mRNA;	origin recognition complex, subunit 1 [Source:HGNC Symbol;Acc:8487]
ENSG00000174307	2.67e-20	3.82e-19	up	5.64	3.3	1	-	201434620	201438365	PHLDA3	processed_transcript;mRNA;	pleckstrin homology-like domain, family A, member 3 [Source:HGNC Symbol;Acc:8934]
ENSG00000099204	2.81e-20	4.02e-19	up	2.2	1.58	10	-	116190872	116444414	ABLIM1	processed_transcript;mRNA;	actin binding LIM protein 1 [Source:HGNC Symbol;Acc:78]
ENSG00000124608	3.18e-20	4.52e-19	up	4.84	3.41	6	-	44267391	44281063	AARS2	processed_transcript;mRNA;	alanyl-tRNA synthetase 2, mitochondrial (putative) [Source:HGNC Symbol;Acc:21022]
ENSG00000164050	3.23e-20	4.59e-19	up	1.28	0.77	3	-	48445261	48471594	PLXNB1	processed_transcript;mRNA;retained_intron;	plexin B1 [Source:HGNC Symbol;Acc:9103]
ENSG00000120071	3.5e-20	4.97e-19	up	3.41	2.32	17	-	44107334	44270166	KIAA1267	mRNA;	KIAA1267 [Source:HGNC Symbol;Acc:24565]
ENSG00000110171	3.82e-20	5.41e-19	up	1.41	0.77	11	-	6469843	6495689	TRIM3	processed_transcript;mRNA;retained_intron;	tripartite motif containing 3 [Source:HGNC Symbol;Acc:10064]
ENSG00000138688	4.07e-20	5.74e-19	up	0.86	0.58	4	+	123073488	123283913	KIAA1109	processed_transcript;mRNA;retained_intron;	KIAA1109 [Source:HGNC Symbol;Acc:26953]
ENSG00000225697	4.54e-20	6.39e-19	up	1.5	0.82	3	-	48663156	48672926	SLC26A6	processed_transcript;mRNA;retained_intron;	solute carrier family 26, member 6 [Source:HGNC Symbol;Acc:14472]
ENSG00000110497	5.27e-20	7.37e-19	up	2.28	1.56	11	-	46417964	46615675	AMBRA1	processed_transcript;mRNA;retained_intron;	autophagy/beclin-1 regulator 1 [Source:HGNC Symbol;Acc:25990]
ENSG00000163431	5.27e-20	7.37e-19	up	2.21	1.16	1	-	201865580	201915716	LMOD1	mRNA;	leiomodin 1 (smooth muscle) [Source:HGNC Symbol;Acc:6647]
ENSG00000197136	5.68e-20	7.91e-19	up	2.67	1.9	11	+	65383244	65404910	PCNXL3	processed_transcript;mRNA;retained_intron;	pecanex-like 3 (Drosophila) [Source:HGNC Symbol;Acc:18760]
ENSG00000148356	5.92e-20	8.24e-19	up	2.29	1.42	9	+	130213765	130265780	LRSAM1	processed_transcript;mRNA;	leucine rich repeat and sterile alpha motif containing 1 [Source:HGNC Symbol;Acc:25135]
ENSG00000079432	6.04e-20	8.39e-19	up	3.5	2.42	19	+	42788817	42799949	CIC	mRNA;	capicua homolog (Drosophila) [Source:HGNC Symbol;Acc:14214]
ENSG00000116852	6.57e-20	9.12e-19	up	0.85	0.48	1	-	200938520	200992828	KIF21B	mRNA;retained_intron;	kinesin family member 21B [Source:HGNC Symbol;Acc:29442]
ENSG00000169629	6.78e-20	9.37e-19	up	3.42	2.5	2	-	113127669	113192065	RGPD8	mRNA;retained_intron;	RANBP2-like and GRIP domain containing 8 [Source:HGNC Symbol;Acc:9849]
ENSG00000148400	8.92e-20	1.23e-18	up	1.37	0.86	9	-	139388896	139440314	NOTCH1	processed_transcript;mRNA;	notch 1 [Source:HGNC Symbol;Acc:7881]
ENSG00000108515	1.32e-19	1.81e-18	up	5.03	3.55	17	+	4851387	4860426	ENO3	mRNA;processed_transcript;retained_intron;	enolase 3 (beta, muscle) [Source:HGNC Symbol;Acc:3354]
ENSG00000168614	1.36e-19	1.86e-18	up	2.89	2.06	1	+	144811744	144830302	NBPF9	mRNA;processed_transcript;	neuroblastoma breakpoint family, member 9 [Source:HGNC Symbol;Acc:31991]
ENSG00000198518	1.51e-19	2.07e-18	up	4.39	1.96	6	+	26204858	26206266	HIST1H4E	mRNA;	histone cluster 1, H4e [Source:HGNC Symbol;Acc:4790]
ENSG00000107819	1.7e-19	2.31e-18	up	1.86	0.98	10	+	102790991	102800998	SFXN3	processed_transcript;mRNA;	sideroflexin 3 [Source:HGNC Symbol;Acc:16087]
ENSG00000064932	1.85e-19	2.51e-18	up	1.96	1.13	19	-	1107634	1174282	SBNO2	mRNA;	strawberry notch homolog 2 (Drosophila) [Source:HGNC Symbol;Acc:29158]
ENSG00000141068	1.95e-19	2.64e-18	up	1.49	0.96	17	+	25783670	25953461	KSR1	mRNA;	kinase suppressor of ras 1 [Source:HGNC Symbol;Acc:6465]
ENSG00000174093	2.5e-19	3.35e-18	up	2.42	1.65	17	-	36337717	36421858	RP11-1407O15.2	mRNA;retained_intron;	Puromycin-sensitive aminopeptidase-like protein [Source:UniProtKB/Swiss-Prot;Acc:A6NEC2]
ENSG00000110046	2.83e-19	3.78e-18	up	1.46	0.88	11	-	64662007	64684722	ATG2A	mRNA;retained_intron;	ATG2 autophagy related 2 homolog A (S. cerevisiae) [Source:HGNC Symbol;Acc:29028]
ENSG00000186111	2.83e-19	3.79e-18	up	2.61	1.76	19	-	3630182	3700463	PIP5K1C	mRNA;	phosphatidylinositol-4-phosphate 5-kinase, type I, gamma [Source:HGNC Symbol;Acc:8996]
ENSG00000179348	2.95e-19	3.95e-18	up	3.88	2.63	3	-	128198270	128212028	GATA2	processed_transcript;mRNA;	GATA binding protein 2 [Source:HGNC Symbol;Acc:4171]
ENSG00000084112	4.87e-19	6.45e-18	up	1.28	0.78	12	-	109176466	109251359	SSH1	mRNA;	slingshot homolog 1 (Drosophila) [Source:HGNC Symbol;Acc:30579]
ENSG00000067445	6.16e-19	8.08e-18	up	2.38	1.59	X	+	54946895	54957864	Tro	processed_transcript;mRNA;retained_intron;	trophinin [Source:HGNC Symbol;Acc:12326]
ENSG00000186532	6.51e-19	8.52e-18	up	2.23	1.42	17	-	1682829	1733170	SMYD4	processed_transcript;mRNA;retained_intron;	SET and MYND domain containing 4 [Source:HGNC Symbol;Acc:21067]
ENSG00000139182	6.81e-19	8.91e-18	up	1.89	1.19	12	+	7282294	7311541	CLSTN3	processed_transcript;mRNA;retained_intron;	calsyntenin 3 [Source:HGNC Symbol;Acc:18371]
ENSG00000020181	7.46e-19	9.72e-18	up	2.76	1.95	8	+	37641709	37702414	GPR124	processed_transcript;mRNA;retained_intron;	G protein-coupled receptor 124 [Source:HGNC Symbol;Acc:17849]
ENSG00000019144	8.76e-19	1.14e-17	up	0.67	0.44	11	+	118477155	118528741	PHLDB1	processed_transcript;mRNA;retained_intron;	pleckstrin homology-like domain, family B, member 1 [Source:HGNC Symbol;Acc:23697]
ENSG00000164068	1.5e-18	1.92e-17	up	2.55	1.8	3	+	49726932	49758962	RNF123	processed_transcript;mRNA;retained_intron;	ring finger protein 123 [Source:HGNC Symbol;Acc:21148]
ENSG00000150990	1.5e-18	1.93e-17	up	2.3	1.52	12	-	125431371	125473668	DHX37	mRNA;retained_intron;	DEAH (Asp-Glu-Ala-His) box polypeptide 37 [Source:HGNC Symbol;Acc:17210]
ENSG00000111725	1.52e-18	1.95e-17	up	3.02	2.12	12	+	120105558	120119435	PRKAB1	processed_transcript;mRNA;retained_intron;	protein kinase, AMP-activated, beta 1 non-catalytic subunit [Source:HGNC Symbol;Acc:9378]
ENSG00000133056	1.62e-18	2.07e-17	up	0.69	0.33	1	-	204391756	204463852	PIK3C2B	processed_transcript;mRNA;	phosphoinositide-3-kinase, class 2, beta polypeptide [Source:HGNC Symbol;Acc:8972]
ENSG00000124201	1.62e-18	2.07e-17	up	1.47	0.94	20	-	47826982	47894963	ZNFX1	processed_transcript;mRNA;	zinc finger, NFX1-type containing 1 [Source:HGNC Symbol;Acc:29271]
ENSG00000133460	1.62e-18	2.07e-17	up	1.81	1.19	22	+	24198890	24231170	SLC2A11	processed_transcript;mRNA;retained_intron;	solute carrier family 2 (facilitated glucose transporter), member 11 [Source:HGNC Symbol;Acc:14239]
ENSG00000198276	1.91e-18	2.43e-17	up	4.68	3.06	20	-	62571186	62587769	UCKL1	processed_transcript;mRNA;	uridine-cytidine kinase 1-like 1 [Source:HGNC Symbol;Acc:15938]
ENSG00000070182	2.42e-18	3.06e-17	up	0.56	0.25	14	-	65213002	65346555	SPTB	mRNA;	spectrin, beta, erythrocytic [Source:HGNC Symbol;Acc:11274]
ENSG00000157014	2.81e-18	3.54e-17	up	3.52	2.51	3	+	10289707	10327480	TATDN2	processed_transcript;mRNA;	TatD DNase domain containing 2 [Source:HGNC Symbol;Acc:28988]
ENSG00000168610	3.74e-18	4.69e-17	up	3.33	2.39	17	-	40465342	40540449	STAT3	processed_transcript;mRNA;retained_intron;	signal transducer and activator of transcription 3 (acute-phase response factor) [Source:HGNC Symbol;Acc:11364]
ENSG00000197816	4.99e-18	6.22e-17	up	0.54	0.3	9	+	100000765	100140806	C9orf174	mRNA;processed_transcript;retained_intron;	chromosome 9 open reading frame 174 [Source:HGNC Symbol;Acc:29303]
ENSG00000099331	5.35e-18	6.65e-17	up	2.42	1.7	19	+	17212466	17324103	MYO9B	mRNA;	myosin IXB [Source:HGNC Symbol;Acc:7609]
ENSG00000198663	5.47e-18	6.79e-17	up	2.46	1.24	6	+	36839646	36892331	C6orf89	processed_transcript;mRNA;	chromosome 6 open reading frame 89 [Source:HGNC Symbol;Acc:21114]
ENSG00000124508	6.35e-18	7.84e-17	up	2.87	2.02	6	+	26383324	26395102	BTN2A2	mRNA;retained_intron;	butyrophilin, subfamily 2, member A2 [Source:HGNC Symbol;Acc:1137]
ENSG00000177380	6.4e-18	7.89e-17	up	1.97	1.12	19	+	49622663	49654278	PPFIA3	mRNA;	protein tyrosine phosphatase, receptor type, f polypeptide (PTPRF), interacting protein (liprin), alpha 3 [Source:HGNC Symbol;Acc:9247]
ENSG00000187605	8.35e-18	1.02e-16	up	0.8	0.32	2	+	74229840	74329698	TET3	mRNA;retained_intron;	tet oncogene family member 3 [Source:HGNC Symbol;Acc:28313]
ENSG00000204536	9.66e-18	1.18e-16	up	3.84	2.78	6	-	31110216	31126015	CCHCR1	processed_transcript;mRNA;retained_intron;	coiled-coil alpha-helical rod protein 1 [Source:HGNC Symbol;Acc:13930]
ENSG00000087206	1.02e-17	1.24e-16	up	3.06	2.04	5	-	176332006	176449634	UIMC1	processed_transcript;mRNA;retained_intron;	ubiquitin interaction motif containing 1 [Source:HGNC Symbol;Acc:30298]
ENSG00000042445	1.05e-17	1.26e-16	up	4.65	3.35	2	-	85569211	85581743	RETSAT	processed_transcript;mRNA;retained_intron;	retinol saturase (all-trans-retinol 13,14- reductase) [Source:HGNC Symbol;Acc:25991]
ENSG00000145555	1.09e-17	1.32e-16	up	1.16	0.73	5	-	16665395	16936372	MYO10	processed_transcript;mRNA;retained_intron;	myosin X [Source:HGNC Symbol;Acc:7593]
ENSG00000256648	1.12e-17	1.35e-16	up	9.46	6.94	7	+	102006489	102067112	AC073517.1	mRNA;	/
ENSG00000149499	1.13e-17	1.36e-16	up	2.33	1.49	11	-	62369690	62380237	EML3	processed_transcript;mRNA;retained_intron;	echinoderm microtubule associated protein like 3 [Source:HGNC Symbol;Acc:26666]
ENSG00000138829	1.18e-17	1.42e-16	up	0.84	0.52	5	-	127593601	127994878	FBN2	processed_transcript;mRNA;retained_intron;	fibrillin 2 [Source:HGNC Symbol;Acc:3604]
ENSG00000185920	1.4e-17	1.68e-16	up	0.84	0.46	9	-	98205262	98279339	PTCH1	processed_transcript;mRNA;	patched 1 [Source:HGNC Symbol;Acc:9585]
ENSG00000171219	1.52e-17	1.81e-16	up	0.57	0.18	11	-	64590859	64612041	CDC42BPG	processed_transcript;mRNA;retained_intron;	CDC42 binding protein kinase gamma (DMPK-like) [Source:HGNC Symbol;Acc:29829]
ENSG00000100065	1.55e-17	1.85e-16	up	1.46	0.8	22	-	37886400	37915549	CARD10	processed_transcript;mRNA;retained_intron;	caspase recruitment domain family, member 10 [Source:HGNC Symbol;Acc:16422]
ENSG00000160828	1.6e-17	1.9e-16	up	2.99	1.66	7	-	74112305	74306729	STAG3L2	mRNA;retained_intron;	stromal antigen 3-like 2 [Source:HGNC Symbol;Acc:33886]
ENSG00000069020	1.73e-17	2.05e-16	up	0.54	0.29	5	+	65892176	66465423	MAST4	processed_transcript;mRNA;retained_intron;	microtubule associated serine/threonine kinase family member 4 [Source:HGNC Symbol;Acc:19037]
ENSG00000185513	2.03e-17	2.4e-16	up	1.42	0.96	20	+	42136320	42179590	L3MBTL1	processed_transcript;mRNA;retained_intron;	l(3)mbt-like 1 (Drosophila) [Source:HGNC Symbol;Acc:15905]
ENSG00000180066	2.06e-17	2.43e-16	up	0.87	0.11	10	+	134257831	134262912	C10orf91	mRNA;processed_transcript;	chromosome 10 open reading frame 91 [Source:HGNC Symbol;Acc:27275]
ENSG00000218891	2.14e-17	2.52e-16	up	7.36	5.05	19	-	56088893	56092211	ZNF579	mRNA;	zinc finger protein 579 [Source:HGNC Symbol;Acc:26646]
ENSG00000182484	2.61e-17	3.08e-16	up	2.56	1.66	X	+	155249967	155255375	WASH6P	processed_transcript;mRNA;	WAS protein family homolog 6 pseudogene [Source:HGNC Symbol;Acc:31685]
ENSG00000163584	3.12e-17	3.65e-16	down	4.24	7.53	3	-	170582664	170588272	RPL22L1	mRNA;retained_intron;	ribosomal protein L22-like 1 [Source:HGNC Symbol;Acc:27610]
ENSG00000137802	3.19e-17	3.73e-16	up	0.75	0.4	15	+	42066632	42120053	MAPKBP1	mRNA;retained_intron;	mitogen-activated protein kinase binding protein 1 [Source:HGNC Symbol;Acc:29536]
ENSG00000240720	3.63e-17	4.22e-16	down	1.85	3.08	7	-	91741473	91808845	AC000120.8	mRNA;processed_transcript;	Leucine-rich repeat and death domain-containing protein LOC401387 [Source:UniProtKB/Swiss- Prot;Acc:A4D1F6]
ENSG00000187244	4.72e-17	5.43e-16	up	2.96	1.7	19	+	45312338	45324677	BCAM	mRNA;	basal cell adhesion molecule (Lutheran blood group) [Source:HGNC Symbol;Acc:6722]
ENSG00000161036	5.19e-17	5.94e-16	up	1.75	1.06	7	+	102105376	102113615	LRWD1	mRNA;retained_intron;	leucine-rich repeats and WD repeat domain containing 1 [Source:HGNC Symbol;Acc:21769]
ENSG00000178607	5.39e-17	6.17e-16	up	0.99	0.36	17	-	62120390	62207502	ERN1	mRNA;	endoplasmic reticulum to nucleus signaling 1 [Source:HGNC Symbol;Acc:3449]
ENSG00000081760	6.89e-17	7.84e-16	up	0.98	0.68	12	+	125549925	125627873	AACS	processed_transcript;mRNA;	acetoacetyl-CoA synthetase [Source:HGNC Symbol;Acc:21298]
ENSG00000186812	7.64e-17	8.67e-16	up	3.1	2.02	18	+	32820994	32839191	ZNF397	mRNA;	zinc finger protein 397 [Source:HGNC Symbol;Acc:18818]
ENSG00000130635	8e-17	9.06e-16	up	1.51	1.06	9	+	137533620	137736686	COL5A1	processed_transcript;mRNA;retained_intron;	collagen, type V, alpha 1 [Source:HGNC Symbol;Acc:2209]
ENSG00000067596	8.27e-17	9.35e-16	up	4.05	2.92	17	+	41561233	41604154	DHX8	mRNA;	DEAH (Asp-Glu-Ala-His) box polypeptide 8 [Source:HGNC Symbol;Acc:2749]
ENSG00000131697	1.16e-16	1.3e-15	up	0.67	0.38	1	-	5922871	6052533	NPHP4	mRNA;processed_transcript;retained_intron;ambiguous_orf;	nephronophthisis 4 [Source:HGNC Symbol;Acc:19104]
ENSG00000205041	1.25e-16	1.4e-15	up	2.2	0.69	19	-	40779396	40781386	AC118344.1	mRNA;	NINP6167 [Source:UniProtKB/TrEMBL;Acc:Q6UXV6]
ENSG00000122678	1.46e-16	1.64e-15	up	2.1	1.24	7	-	44111846	44122139	POLM	processed_transcript;mRNA;retained_intron;	polymerase (DNA directed), mu [Source:HGNC Symbol;Acc:9185]
ENSG00000186815	1.7e-16	1.9e-15	up	3.16	2.31	12	+	113659260	113736387	TPCN1	mRNA;	two pore segment channel 1 [Source:HGNC Symbol;Acc:18182]
ENSG00000147050	1.71e-16	1.9e-15	up	2.45	1.74	X	+	44732423	44971847	Kdm6a	processed_transcript;mRNA;	lysine (K)-specific demethylase 6A [Source:HGNC Symbol;Acc:12637]
ENSG00000138050	1.75e-16	1.94e-15	up	4.3	3.02	2	-	39963200	40006407	THUMPD2	processed_transcript;mRNA;retained_intron;	THUMP domain containing 2 [Source:HGNC Symbol;Acc:14890]
ENSG00000073536	1.82e-16	2.01e-15	up	3.92	2.46	17	-	33458366	33469322	NLE1	processed_transcript;mRNA;	notchless homolog 1 (Drosophila) [Source:HGNC Symbol;Acc:19889]
ENSG00000185596	1.91e-16	2.11e-15	up	6.46	4.39	15	+	102501356	102516768	WASH1	mRNA;	WAS protein family homolog 1 [Source:HGNC Symbol;Acc:24361]
ENSG00000009950	2.05e-16	2.26e-15	up	3.62	2.58	7	-	73007524	73038873	MLXIPL	mRNA;retained_intron;	MLX interacting protein-like [Source:HGNC Symbol;Acc:12744]
ENSG00000197714	2.39e-16	2.63e-15	up	1.93	1.05	19	+	57791419	57805436	ZNF460	mRNA;	zinc finger protein 460 [Source:HGNC Symbol;Acc:21628]
ENSG00000005884	2.85e-16	3.12e-15	up	0.87	0.45	17	+	48133332	48167848	ITGA3	processed_transcript;mRNA;retained_intron;	integrin, alpha 3 (antigen CD49C, alpha 3 subunit of VLA-3 receptor) [Source:HGNC Symbol;Acc:6139]
ENSG00000100908	2.86e-16	3.13e-15	up	11.66	7.73	14	-	24608174	24610797	FAM158A	mRNA;	family with sequence similarity 158, member A [Source:HGNC Symbol;Acc:20273]
ENSG00000180902	3.03e-16	3.3e-15	up	2.26	1.6	2	+	242673994	242708231	D2HGDH	processed_transcript;mRNA;retained_intron;	D-2-hydroxyglutarate dehydrogenase [Source:HGNC Symbol;Acc:28358]
ENSG00000072195	4.71e-16	5.06e-15	up	0.93	0.66	2	+	220299568	220363009	SPEG	processed_transcript;mRNA;retained_intron;	SPEG complex locus [Source:HGNC Symbol;Acc:16901]
ENSG00000146555	5.05e-16	5.41e-15	up	0.88	0.54	7	+	3341080	4308632	SDK1	processed_transcript;mRNA;retained_intron;	sidekick homolog 1, cell adhesion molecule (chicken) [Source:HGNC Symbol;Acc:19307]
ENSG00000049618	5.32e-16	5.68e-15	up	1.1	0.78	6	+	157099063	157530401	ARID1B	processed_transcript;mRNA;retained_intron;	AT rich interactive domain 1B (SWI1-like) [Source:HGNC Symbol;Acc:18040]
ENSG00000116128	6.59e-16	7e-15	up	2.62	1.87	1	+	147013182	147098017	BCL9	processed_transcript;mRNA;	B-cell CLL/lymphoma 9 [Source:HGNC Symbol;Acc:1008]
ENSG00000061273	6.61e-16	7.02e-15	up	1.69	1.22	12	-	48176505	48226915	HDAC7	processed_transcript;mRNA;retained_intron;	histone deacetylase 7 [Source:HGNC Symbol;Acc:14067]
ENSG00000256700	7.23e-16	7.66e-15	up	4.35	1.72	16	-	16418258	16419651	AC138969.3	mRNA;	cDNA FLJ59024 [Source:UniProtKB/TrEMBL;Acc:B7Z384]
ENSG00000006062	7.53e-16	7.97e-15	up	0.95	0.4	17	-	43340488	43394414	MAP3K14	mRNA;	mitogen-activated protein kinase kinase kinase 14 [Source:HGNC Symbol;Acc:6853]
ENSG00000166348	7.78e-16	8.23e-15	up	1.23	0.81	10	-	75257296	75385711	USP54	processed_transcript;mRNA;retained_intron;	ubiquitin specific peptidase 54 [Source:HGNC Symbol;Acc:23513]
ENSG00000130517	8.67e-16	9.14e-15	up	1.83	1.22	19	+	18451408	18480763	PGPEP1	mRNA;	pyroglutamyl-peptidase I [Source:HGNC Symbol;Acc:13568]
ENSG00000127554	9.66e-16	1.01e-14	up	5.66	3.83	16	+	2034150	2037746	GFER	mRNA;	growth factor, augmenter of liver regeneration [Source:HGNC Symbol;Acc:4236]
ENSG00000196562	1.13e-15	1.18e-14	up	1.97	1.33	20	-	46285092	46415360	SULF2	mRNA;processed_transcript;retained_intron;	sulfatase 2 [Source:HGNC Symbol;Acc:20392]
ENSG00000170836	1.21e-15	1.26e-14	up	3.99	2.67	17	+	58677554	58742036	PPM1D	mRNA;	protein phosphatase, Mg2+/Mn2+ dependent, 1D [Source:HGNC Symbol;Acc:9277]
ENSG00000166326	1.22e-15	1.27e-14	up	4.66	3.26	11	+	35684353	35829775	TRIM44	processed_transcript;mRNA;	tripartite motif containing 44 [Source:HGNC Symbol;Acc:19016]
ENSG00000129315	1.29e-15	1.34e-14	up	2.45	1.25	12	-	49086752	49110781	CCNT1	mRNA;	cyclin T1 [Source:HGNC Symbol;Acc:1599]
ENSG00000128342	1.31e-15	1.36e-14	up	1.07	0.44	22	-	30636436	30642840	LIF	mRNA;	leukemia inhibitory factor (cholinergic differentiation factor) [Source:HGNC Symbol;Acc:6596]
ENSG00000121903	1.34e-15	1.39e-14	up	1.26	0.65	1	+	33938232	33961995	ZSCAN20	processed_transcript;mRNA;	zinc finger and SCAN domain containing 20 [Source:HGNC Symbol;Acc:13093]
ENSG00000123908	1.35e-15	1.39e-14	up	1.19	0.58	8	-	141541264	141645718	EIF2C2	processed_transcript;mRNA;retained_intron;	eukaryotic translation initiation factor 2C, 2 [Source:HGNC Symbol;Acc:3263]
ENSG00000131389	1.39e-15	1.43e-14	up	1.18	0.72	3	+	14444076	14530857	SLC6A6	mRNA;processed_transcript;retained_intron;	solute carrier family 6 (neurotransmitter transporter, taurine), member 6 [Source:HGNC Symbol;Acc:11052]
ENSG00000142765	1.4e-15	1.44e-14	up	1.62	0.99	1	+	27668513	27680421	SYTL1	processed_transcript;mRNA;	synaptotagmin-like 1 [Source:HGNC Symbol;Acc:15584]
ENSG00000107938	1.53e-15	1.58e-14	up	2.35	1.72	10	+	127408084	127452712	C10orf137	mRNA;retained_intron;	chromosome 10 open reading frame 137 [Source:HGNC Symbol;Acc:24640]
ENSG00000204262	1.56e-15	1.61e-14	up	0.38	0.11	2	-	189896622	190044605	COL5A2	mRNA;retained_intron;	collagen, type V, alpha 2 [Source:HGNC Symbol;Acc:2210]
ENSG00000184226	2.06e-15	2.1e-14	up	1.66	1.08	13	-	66876967	67804468	PCDH9	mRNA;	protocadherin 9 [Source:HGNC Symbol;Acc:8661]
ENSG00000181638	2.18e-15	2.21e-14	up	1.71	1.14	8	+	144328991	144358573	ZFP41	processed_transcript;mRNA;	zinc finger protein 41 homolog (mouse) [Source:HGNC Symbol;Acc:26786]
ENSG00000184381	2.27e-15	2.3e-14	up	1.79	1.16	22	-	38507502	38588107	PLA2G6	processed_transcript;mRNA;retained_intron;	phospholipase A2, group VI (cytosolic, calcium- independent) [Source:HGNC Symbol;Acc:9039]
ENSG00000166963	2.48e-15	2.5e-14	up	0.7	0.39	15	+	43803156	43829571	MAP1A	mRNA;	microtubule-associated protein 1A [Source:HGNC Symbol;Acc:6835]
ENSG00000015133	2.51e-15	2.53e-14	up	0.7	0.38	14	-	91737669	91884152	CCDC88C	mRNA;	coiled-coil domain containing 88C [Source:HGNC Symbol;Acc:19967]
ENSG00000151498	2.94e-15	2.94e-14	up	1.61	1.05	11	+	134123389	134135749	ACAD8	processed_transcript;mRNA;retained_intron;	acyl-CoA dehydrogenase family, member 8 [Source:HGNC Symbol;Acc:87]
ENSG00000151502	3.34e-15	3.33e-14	up	2.65	1.93	11	+	134094539	134117686	VPS26B	processed_transcript;mRNA;retained_intron;	vacuolar protein sorting 26 homolog B (S. pombe) [Source:HGNC Symbol;Acc:28119]
ENSG00000108840	4.41e-15	4.37e-14	up	2.91	2.06	17	-	42154121	42201014	HDAC5	mRNA;	histone deacetylase 5 [Source:HGNC Symbol;Acc:14068]
ENSG00000170653	4.48e-15	4.44e-14	up	2.46	1.79	12	-	53905845	54020199	ATF7	mRNA;	activating transcription factor 7 [Source:HGNC Symbol;Acc:792]
ENSG00000134369	4.82e-15	4.76e-14	up	0.7	0.5	1	+	201592411	201796102	NAV1	processed_transcript;mRNA;retained_intron;	neuron navigator 1 [Source:HGNC Symbol;Acc:15989]
ENSG00000106462	5.24e-15	5.15e-14	up	3.91	2.87	7	-	148504475	148581413	EZH2	mRNA;retained_intron;	enhancer of zeste homolog 2 (Drosophila) [Source:HGNC Symbol;Acc:3527]
ENSG00000197283	5.33e-15	5.24e-14	up	1.94	1.34	6	+	33387847	33421466	SYNGAP1	processed_transcript;mRNA;retained_intron;	synaptic Ras GTPase activating protein 1 [Source:HGNC Symbol;Acc:11497]
ENSG00000088812	5.88e-15	5.76e-14	up	1.6	1.11	20	+	3451687	3631769	ATRN	mRNA;	attractin [Source:HGNC Symbol;Acc:885]
ENSG00000147813	6.06e-15	5.93e-14	up	3.06	1.88	8	-	144656955	144660819	NAPRT1	mRNA;processed_transcript;retained_intron;	nicotinate phosphoribosyltransferase domain containing 1 [Source:HGNC Symbol;Acc:30450]
ENSG00000115661	6.41e-15	6.27e-14	up	2.74	1.82	2	+	220110177	220115059	STK16	processed_transcript;mRNA;retained_intron;	serine/threonine kinase 16 [Source:HGNC Symbol;Acc:11394]
ENSG00000163531	6.56e-15	6.4e-14	up	0.34	0.19	1	+	204797779	204991950	NFASC	mRNA;processed_transcript;retained_intron;	neurofascin [Source:HGNC Symbol;Acc:29866]
ENSG00000166689	7.07e-15	6.88e-14	up	0.51	0.23	11	-	16799842	17035990	PLEKHA7	processed_transcript;mRNA;retained_intron;	pleckstrin homology domain containing, family A member 7 [Source:HGNC Symbol;Acc:27049]
ENSG00000151240	7.39e-15	7.18e-14	up	1.07	0.69	10	-	320130	735683	DIP2C	mRNA;	DIP2 disco-interacting protein 2 homolog C (Drosophila) [Source:HGNC Symbol;Acc:29150]
ENSG00000142459	7.42e-15	7.2e-14	up	2.31	1.4	19	+	7895161	7929861	EVI5L	mRNA;	ecotropic viral integration site 5-like [Source:HGNC Symbol;Acc:30464]
ENSG00000119321	9.06e-15	8.73e-14	up	1.15	0.78	9	-	115923286	115983641	FKBP15	processed_transcript;mRNA;	FK506 binding protein 15, 133kDa [Source:HGNC Symbol;Acc:23397]
ENSG00000175868	9.15e-15	8.81e-14	down	2.43	4.19	11	+	14926543	15103888	CALCB	mRNA;	calcitonin-related polypeptide beta [Source:HGNC Symbol;Acc:1438]
ENSG00000186575	1.26e-14	1.19e-13	up	2.3	1.67	22	+	29999545	30094587	NF2	mRNA;	neurofibromin 2 (merlin) [Source:HGNC Symbol;Acc:7773]
ENSG00000142627	1.36e-14	1.29e-13	up	3.46	2.43	1	-	16450832	16482582	EPHA2	processed_transcript;mRNA;	EPH receptor A2 [Source:HGNC Symbol;Acc:3386]
ENSG00000158555	1.37e-14	1.3e-13	up	0.66	0.36	11	-	75145685	75236948	GDPD5	processed_transcript;mRNA;retained_intron;	glycerophosphodiester phosphodiesterase domain containing 5 [Source:HGNC Symbol;Acc:28804]
ENSG00000145022	1.47e-14	1.39e-13	up	3.5	2.19	3	+	49449639	49453908	TCTA	processed_transcript;mRNA;	T-cell leukemia translocation altered gene [Source:HGNC Symbol;Acc:11692]
ENSG00000167625	1.67e-14	1.57e-13	up	2.24	1.37	19	+	42724448	42732353	ZNF526	mRNA;	zinc finger protein 526 [Source:HGNC Symbol;Acc:29415]
ENSG00000145016	1.72e-14	1.62e-13	up	1.17	0.75	3	-	197398264	197476598	KIAA0226	processed_transcript;mRNA;retained_intron;	KIAA0226 [Source:HGNC Symbol;Acc:28991]
ENSG00000139437	1.72e-14	1.62e-13	up	1.82	1.13	12	+	110338069	110391074	TCHP	mRNA;processed_transcript;retained_intron;	trichoplein, keratin filament binding [Source:HGNC Symbol;Acc:28135]
ENSG00000172830	2.27e-14	2.11e-13	up	3.58	2.46	11	+	67070919	67080078	SSH3	processed_transcript;mRNA;	slingshot homolog 3 (Drosophila) [Source:HGNC Symbol;Acc:30581]
ENSG00000213240	2.27e-14	2.12e-13	up	1.24	0.72	1	+	145209119	145291954	NOTCH2NL	processed_transcript;mRNA;	notch 2 N-terminal like [Source:HGNC Symbol;Acc:31862]
ENSG00000068650	2.27e-14	2.12e-13	up	1.12	0.77	13	+	113344643	113541482	ATP11A	processed_transcript;mRNA;retained_intron;	ATPase, class VI, type 11A [Source:HGNC Symbol;Acc:13552]
ENSG00000169249	2.47e-14	2.28e-13	up	3.03	1.62	X	+	15808595	15841383	ZRSR2	processed_transcript;mRNA;	zinc finger (CCCH type), RNA-binding motif and serine/arginine rich 2 [Source:HGNC Symbol;Acc:23019]
ENSG00000006432	2.65e-14	2.45e-13	up	0.89	0.42	14	-	71194852	71275888	MAP3K9	mRNA;	mitogen-activated protein kinase kinase kinase 9 [Source:HGNC Symbol;Acc:6861]
ENSG00000077522	2.68e-14	2.47e-13	up	1.31	0.74	1	+	236849754	236927931	ACTN2	processed_transcript;mRNA;	actinin, alpha 2 [Source:HGNC Symbol;Acc:164]
ENSG00000099889	3.17e-14	2.91e-13	up	2.17	1.47	22	-	19957419	20004331	ARVCF	processed_transcript;mRNA;retained_intron;	armadillo repeat gene deleted in velocardiofacial syndrome [Source:HGNC Symbol;Acc:728]
ENSG00000196453	3.37e-14	3.09e-13	up	4.68	3.35	7	-	149128454	149158214	ZNF777	mRNA;	zinc finger protein 777 [Source:HGNC Symbol;Acc:22213]
ENSG00000161513	3.82e-14	3.49e-13	up	3.37	2.09	17	-	72858620	72869156	FDXR	mRNA;	ferredoxin reductase [Source:HGNC Symbol;Acc:3642]
ENSG00000111077	3.98e-14	3.62e-13	up	0.86	0.39	12	+	53440810	53458163	TENC1	mRNA;	tensin like C1 domain containing phosphatase (tensin 2) [Source:HGNC Symbol;Acc:19737]
ENSG00000242612	4.11e-14	3.74e-13	up	2.08	1.25	16	+	451826	462487	DECR2	processed_transcript;mRNA;retained_intron;	2,4-dienoyl CoA reductase 2, peroxisomal [Source:HGNC Symbol;Acc:2754]
ENSG00000186868	4.28e-14	3.88e-13	up	1.77	1.2	17	+	43971748	44105703	MAPT	mRNA;	microtubule-associated protein tau [Source:HGNC Symbol;Acc:6893]
ENSG00000067369	4.39e-14	3.97e-13	up	1.46	1	15	-	43699407	43802926	TP53BP1	processed_transcript;mRNA;retained_intron;	tumor protein p53 binding protein 1 [Source:HGNC Symbol;Acc:11999]
ENSG00000159788	5.8e-14	5.2e-13	up	0.61	0.37	4	+	3294755	3441640	RGS12	processed_transcript;mRNA;retained_intron;	regulator of G-protein signaling 12 [Source:HGNC Symbol;Acc:9994]
ENSG00000100325	7e-14	6.25e-13	up	2.78	2	22	-	30184597	30234271	ASCC2	processed_transcript;mRNA;retained_intron;	activating signal cointegrator 1 complex subunit 2 [Source:HGNC Symbol;Acc:24103]
ENSG00000164332	7.11e-14	6.34e-13	down	3.49	5.97	5	+	158690089	158713044	UBLCP1	mRNA;retained_intron;	ubiquitin-like domain containing CTD phosphatase 1 [Source:HGNC Symbol;Acc:28110]
ENSG00000142528	7.99e-14	7.09e-13	up	3.02	2.15	19	+	50529212	50552029	ZNF473	mRNA;	zinc finger protein 473 [Source:HGNC Symbol;Acc:23239]
ENSG00000143344	8.17e-14	7.24e-13	up	0.54	0.19	1	+	183605208	183897666	RGL1	mRNA;	ral guanine nucleotide dissociation stimulator-like 1 [Source:HGNC Symbol;Acc:30281]
ENSG00000066923	8.28e-14	7.33e-13	up	0.6	0.31	7	+	99775186	99819111	STAG3	processed_transcript;mRNA;retained_intron;	stromal antigen 3 [Source:HGNC Symbol;Acc:11356]
ENSG00000009413	8.59e-14	7.59e-13	up	1.31	0.96	6	-	111620234	111804918	REV3L	processed_transcript;mRNA;retained_intron;	REV3-like, catalytic subunit of DNA polymerase zeta (yeast) [Source:HGNC Symbol;Acc:9968]
ENSG00000144589	8.62e-14	7.61e-13	up	1.16	0.65	2	+	220462582	220481173	STK11IP	processed_transcript;mRNA;retained_intron;	serine/threonine kinase 11 interacting protein [Source:HGNC Symbol;Acc:19184]
ENSG00000142330	9.37e-14	8.24e-13	up	1.43	0.95	2	+	241526133	241557122	CAPN10	mRNA;retained_intron;	calpain 10 [Source:HGNC Symbol;Acc:1477]
ENSG00000136205	1.02e-13	8.91e-13	up	0.54	0.3	7	-	47314752	47622156	TNS3	processed_transcript;mRNA;retained_intron;	tensin 3 [Source:HGNC Symbol;Acc:21616]
ENSG00000173889	1.21e-13	1.05e-12	up	1.09	0.71	3	-	169804520	169899537	PHC3	mRNA;retained_intron;	polyhomeotic homolog 3 (Drosophila) [Source:HGNC Symbol;Acc:15682]
ENSG00000012211	1.26e-13	1.1e-12	up	2.25	1.33	X	-	49031151	49042845	PRICKLE3	mRNA;	prickle homolog 3 (Drosophila) [Source:HGNC Symbol;Acc:6645]
ENSG00000076706	1.28e-13	1.11e-12	up	1.36	0.86	11	-	119179241	119191799	MCAM	processed_transcript;mRNA;retained_intron;	melanoma cell adhesion molecule [Source:HGNC Symbol;Acc:6934]
ENSG00000158158	1.29e-13	1.12e-12	up	2.15	1.44	2	+	97426639	97477628	CNNM4	processed_transcript;mRNA;	cyclin M4 [Source:HGNC Symbol;Acc:105]
ENSG00000152137	1.47e-13	1.27e-12	down	1.93	3.68	12	+	119616447	119658936	HSPB8	processed_transcript;mRNA;	heat shock 22kDa protein 8 [Source:HGNC Symbol;Acc:30171]
ENSG00000196338	1.74e-13	1.49e-12	up	1.18	0.57	X	+	70364681	70391051	NLGN3	processed_transcript;mRNA;	neuroligin 3 [Source:HGNC Symbol;Acc:14289]
ENSG00000174353	1.77e-13	1.52e-12	up	2.83	1.85	7	-	72440227	72476445	STAG3L3	mRNA;	stromal antigen 3-like 3 [Source:HGNC Symbol;Acc:33845]
ENSG00000104866	1.82e-13	1.56e-12	up	1.99	1.45	19	+	45595050	45651335	LRRC68	mRNA;processed_transcript;retained_intron;	leucine rich repeat containing 68 [Source:HGNC Symbol;Acc:27607]
ENSG00000151148	1.89e-13	1.62e-12	up	1.25	0.91	12	+	109915207	109974507	UBE3B	processed_transcript;mRNA;retained_intron;	ubiquitin protein ligase E3B [Source:HGNC Symbol;Acc:13478]
ENSG00000168781	2.04e-13	1.74e-12	up	1.06	0.72	15	-	43825660	43982283	PPIP5K1	processed_transcript;mRNA;retained_intron;	diphosphoinositol pentakisphosphate kinase 1 [Source:HGNC Symbol;Acc:29023]
ENSG00000113916	2.08e-13	1.77e-12	up	1.06	0.58	3	-	187439165	187463515	BCL6	processed_transcript;mRNA;retained_intron;	B-cell CLL/lymphoma 6 [Source:HGNC Symbol;Acc:1001]
ENSG00000162961	2.63e-13	2.23e-12	down	3.41	5.78	2	-	32092878	32264881	DPY30	mRNA;	dpy-30 homolog (C. elegans) [Source:HGNC Symbol;Acc:24590]
ENSG00000186174	2.8e-13	2.36e-12	up	1.19	0.83	11	-	118764584	118796317	BCL9L	processed_transcript;mRNA;	B-cell CLL/lymphoma 9-like [Source:HGNC Symbol;Acc:23688]
ENSG00000101213	3.26e-13	2.74e-12	up	0.69	0.14	20	-	62159778	62168723	PTK6	mRNA;	PTK6 protein tyrosine kinase 6 [Source:HGNC Symbol;Acc:9617]
ENSG00000136457	3.86e-13	3.23e-12	up	1.6	0.57	17	-	48541857	48546327	CHAD	mRNA;	chondroadherin [Source:HGNC Symbol;Acc:1909]
ENSG00000113108	3.87e-13	3.23e-12	up	2.29	1.54	5	-	139937853	139973337	APBB3	processed_transcript;mRNA;retained_intron;	amyloid beta (A4) precursor protein-binding, family B, member 3 [Source:HGNC Symbol;Acc:20708]
ENSG00000169851	4.3e-13	3.58e-12	up	0.64	0.29	4	+	30722037	31144728	PCDH7	processed_transcript;mRNA;	protocadherin 7 [Source:HGNC Symbol;Acc:8659]
ENSG00000162804	4.35e-13	3.62e-12	up	0.67	0.43	2	+	241938255	242034983	SNED1	processed_transcript;mRNA;retained_intron;	sushi, nidogen and EGF-like domains 1 [Source:HGNC Symbol;Acc:24696]
ENSG00000108433	4.59e-13	3.81e-12	up	2.32	1.61	17	+	45000486	45105003	GOSR2	mRNA;	golgi SNAP receptor complex member 2 [Source:HGNC Symbol;Acc:4431]
ENSG00000130164	4.59e-13	3.81e-12	up	2.8	2.03	19	+	11200057	11244506	LDLR	mRNA;	low density lipoprotein receptor [Source:HGNC Symbol;Acc:6547]
ENSG00000067221	4.88e-13	4.04e-12	up	2.36	1.21	15	-	74275547	74284689	STOML1	mRNA;	stomatin (EPB72)-like 1 [Source:HGNC Symbol;Acc:14560]
ENSG00000197444	4.99e-13	4.13e-12	up	1.26	0.74	10	-	50942689	50970425	OGDHL	processed_transcript;mRNA;	oxoglutarate dehydrogenase-like [Source:HGNC Symbol;Acc:25590]
ENSG00000144218	5.05e-13	4.18e-12	up	0.8	0.51	2	-	100163718	100759201	AFF3	processed_transcript;mRNA;retained_intron;	AF4/FMR2 family, member 3 [Source:HGNC Symbol;Acc:6473]
ENSG00000180448	5.09e-13	4.2e-12	up	1.31	0.73	19	+	1065930	1086627	HMHA1	mRNA;	histocompatibility (minor) HA-1 [Source:HGNC Symbol;Acc:17102]
ENSG00000168101	5.17e-13	4.27e-12	up	4.49	2.89	16	+	4743695	4745860	NUDT16L1	mRNA;	nudix (nucleoside diphosphate linked moiety X)-type motif 16-like 1 [Source:HGNC Symbol;Acc:28154]
ENSG00000178932	5.36e-13	4.42e-12	up	1.73	0.7	17	-	73814896	73818071	AC087289.1	mRNA;	cDNA FLJ40144 fis, clone TESTI2013012 [Source:UniProtKB/TrEMBL;Acc:Q8N811]
ENSG00000120029	5.56e-13	4.58e-12	up	2.55	1.77	10	-	103605356	103815950	C10orf76	processed_transcript;mRNA;	chromosome 10 open reading frame 76 [Source:HGNC Symbol;Acc:25788]
ENSG00000154803	5.9e-13	4.85e-12	up	1.48	1.08	17	-	17115526	17140502	FLCN	processed_transcript;mRNA;	folliculin [Source:HGNC Symbol;Acc:27310]
ENSG00000115687	6.37e-13	5.23e-12	up	1.41	1.04	2	-	242045514	242089679	PASK	processed_transcript;mRNA;retained_intron;	PAS domain containing serine/threonine kinase [Source:HGNC Symbol;Acc:17270]
ENSG00000196663	6.95e-13	5.69e-12	up	0.89	0.56	14	+	102829300	102968809	TECPR2	mRNA;	tectonin beta-propeller repeat containing 2 [Source:HGNC Symbol;Acc:19957]
ENSG00000021762	7.52e-13	6.14e-12	up	1.08	0.67	11	-	3108346	3187969	OSBPL5	processed_transcript;mRNA;retained_intron;	oxysterol binding protein-like 5 [Source:HGNC Symbol;Acc:16392]
ENSG00000144559	8.01e-13	6.53e-12	up	1.56	1.01	3	-	11831916	11888393	C3orf31	mRNA;retained_intron;	chromosome 3 open reading frame 31 [Source:HGNC Symbol;Acc:25187]
ENSG00000173805	8.54e-13	6.95e-12	up	0.94	0.52	17	-	39873994	39890896	HAP1	mRNA;	huntingtin-associated protein 1 [Source:HGNC Symbol;Acc:4812]
ENSG00000196923	8.57e-13	6.97e-12	up	3.39	2.49	5	-	176910395	176924607	PDLIM7	processed_transcript;mRNA;retained_intron;	PDZ and LIM domain 7 (enigma) [Source:HGNC Symbol;Acc:22958]
ENSG00000156150	1.06e-12	8.61e-12	up	4.45	2.73	1	-	110602616	110613234	ALX3	mRNA;	ALX homeobox 3 [Source:HGNC Symbol;Acc:449]
ENSG00000154545	1.08e-12	8.75e-12	down	0.66	1.44	X	+	51927919	51935364	MAGED4B	mRNA;processed_transcript;	melanoma antigen family D, 4 [Source:HGNC Symbol;Acc:23793]
ENSG00000197892	1.1e-12	8.88e-12	up	1.03	0.71	8	-	28924796	29120641	KIF13B	mRNA;retained_intron;	kinesin family member 13B [Source:HGNC Symbol;Acc:14405]
ENSG00000187122	1.29e-12	1.03e-11	up	0.55	0.28	10	-	98757795	98945683	SLIT1	processed_transcript;mRNA;	slit homolog 1 (Drosophila) [Source:HGNC Symbol;Acc:11085]
ENSG00000135424	1.34e-12	1.07e-11	up	1.86	1.18	12	-	56078373	56106089	ITGA7	mRNA;	integrin, alpha 7 [Source:HGNC Symbol;Acc:6143]
ENSG00000167992	1.35e-12	1.08e-11	up	0.93	0.45	11	-	61025762	61062896	VWCE	mRNA;retained_intron;	von Willebrand factor C and EGF domains [Source:HGNC Symbol;Acc:26487]
ENSG00000128567	1.44e-12	1.15e-11	up	1.27	0.81	7	-	131185021	131242976	PODXL	processed_transcript;mRNA;retained_intron;	podocalyxin-like [Source:HGNC Symbol;Acc:9171]
ENSG00000170271	1.56e-12	1.23e-11	up	0.7	0.37	5	-	154198051	154238812	C5orf4	processed_transcript;mRNA;retained_intron;	chromosome 5 open reading frame 4 [Source:HGNC Symbol;Acc:1334]
ENSG00000095397	1.57e-12	1.24e-11	up	1.93	1.31	9	-	117164360	117267730	DFNB31	processed_transcript;mRNA;	deafness, autosomal recessive 31 [Source:HGNC Symbol;Acc:16361]
ENSG00000114735	1.71e-12	1.35e-11	up	1.73	1.27	3	+	50606583	50622366	HEMK1	mRNA;retained_intron;	HemK methyltransferase family member 1 [Source:HGNC Symbol;Acc:24923]
ENSG00000068078	1.72e-12	1.36e-11	up	2.2	1.49	4	+	1795034	1810599	FGFR3	processed_transcript;mRNA;retained_intron;	fibroblast growth factor receptor 3 [Source:HGNC Symbol;Acc:3690]
ENSG00000184675	1.82e-12	1.43e-11	up	0.9	0.55	X	-	63404997	63425624	Fam123b	mRNA;	family with sequence similarity 123B [Source:HGNC Symbol;Acc:26837]
ENSG00000102878	1.83e-12	1.44e-11	up	2.01	1.3	16	+	67197288	67203848	HSF4	processed_transcript;mRNA;retained_intron;	heat shock transcription factor 4 [Source:HGNC Symbol;Acc:5227]
ENSG00000172493	1.85e-12	1.45e-11	up	0.97	0.65	4	+	87856154	88062206	AFF1	processed_transcript;mRNA;retained_intron;	AF4/FMR2 family, member 1 [Source:HGNC Symbol;Acc:7135]
ENSG00000167333	1.91e-12	1.5e-11	up	1.69	1.01	11	-	4619902	4629489	TRIM68	mRNA;retained_intron;	tripartite motif containing 68 [Source:HGNC Symbol;Acc:21161]
ENSG00000128652	2.15e-12	1.68e-11	up	1.64	1.07	2	+	177001340	177037830	HOXD3	mRNA;processed_transcript;	homeobox D3 [Source:HGNC Symbol;Acc:5137]
ENSG00000007237	2.15e-12	1.68e-11	up	0.47	0.22	17	-	9813926	10101868	GAS7	mRNA;	growth arrest-specific 7 [Source:HGNC Symbol;Acc:4169]
ENSG00000131089	2.21e-12	1.72e-11	up	1.86	1.32	X	-	62854847	63005426	ARHGEF9	processed_transcript;mRNA;	Cdc42 guanine nucleotide exchange factor (GEF) 9 [Source:HGNC Symbol;Acc:14561]
ENSG00000116127	2.28e-12	1.77e-11	up	0.74	0.5	2	+	73612886	73837920	ALMS1	processed_transcript;mRNA;retained_intron;	Alstrom syndrome 1 [Source:HGNC Symbol;Acc:428]
ENSG00000112877	2.33e-12	1.81e-11	up	1.46	0.78	5	+	612387	667283	CEP72	processed_transcript;mRNA;retained_intron;	centrosomal protein 72kDa [Source:HGNC Symbol;Acc:25547]
ENSG00000181444	2.37e-12	1.84e-11	up	3.99	2.73	7	-	149461271	149470568	ZNF467	mRNA;	zinc finger protein 467 [Source:HGNC Symbol;Acc:23154]
ENSG00000058404	2.56e-12	1.98e-11	up	0.38	0.15	7	-	44256749	44374176	CAMK2B	processed_transcript;mRNA;retained_intron;	calcium/calmodulin-dependent protein kinase II beta [Source:HGNC Symbol;Acc:1461]
ENSG00000099834	2.56e-12	1.98e-11	up	0.8	0.32	11	-	616565	626078	CDHR5	processed_transcript;mRNA;retained_intron;	cadherin-related family member 5 [Source:HGNC Symbol;Acc:7521]
ENSG00000105072	2.62e-12	2.02e-11	up	2.98	1.99	19	+	16607205	16632163	C19orf44	mRNA;	chromosome 19 open reading frame 44 [Source:HGNC Symbol;Acc:26141]
ENSG00000256446	2.85e-12	2.19e-11	down	7.79	13.31	16	-	632877	633922	Z98883.1	mRNA;	/
ENSG00000145476	2.88e-12	2.21e-11	up	1.1	0.76	4	+	187112674	187134616	CYP4V2	processed_transcript;mRNA;retained_intron;	cytochrome P450, family 4, subfamily V, polypeptide 2 [Source:HGNC Symbol;Acc:23198]
ENSG00000088808	3.22e-12	2.46e-11	up	2.49	1.77	14	-	104200088	104313927	PPP1R13B	mRNA;	protein phosphatase 1, regulatory (inhibitor) subunit 13B [Source:HGNC Symbol;Acc:14950]
ENSG00000171681	3.68e-12	2.8e-11	up	0.9	0.55	12	+	14518610	14651697	ATF7IP	mRNA;processed_transcript;retained_intron;	activating transcription factor 7 interacting protein [Source:HGNC Symbol;Acc:20092]
ENSG00000004777	4.15e-12	3.14e-11	up	2.52	1.77	19	+	36266417	36279724	ARHGAP33	mRNA;	Rho GTPase activating protein 33 [Source:HGNC Symbol;Acc:23085]
ENSG00000169860	4.92e-12	3.71e-11	up	1.21	0.55	3	+	152552736	152555841	P2RY1	mRNA;	purinergic receptor P2Y, G-protein coupled, 1 [Source:HGNC Symbol;Acc:8539]
ENSG00000152104	5.62e-12	4.21e-11	up	0.57	0.32	1	-	214530851	214725792	PTPN14	processed_transcript;mRNA;	protein tyrosine phosphatase, non-receptor type 14 [Source:HGNC Symbol;Acc:9647]
ENSG00000083535	5.89e-12	4.41e-11	up	2.65	1.79	13	+	73356197	73590592	PIBF1	processed_transcript;mRNA;	progesterone immunomodulatory binding factor 1 [Source:HGNC Symbol;Acc:23352]
ENSG00000197562	5.92e-12	4.43e-11	up	2.72	1.73	16	+	639357	679272	RAB40C	mRNA;	RAB40C, member RAS oncogene family [Source:HGNC Symbol;Acc:18285]
ENSG00000256765	6.66e-12	4.95e-11	up	3.02	1.52	4	-	120329122	120330615	AC093752.1	mRNA;	cDNA FLJ53555 [Source:UniProtKB/TrEMBL;Acc:B4DH60]
ENSG00000125734	6.67e-12	4.96e-11	up	5.37	3.88	19	-	6729925	6737633	GPR108	mRNA;	G protein-coupled receptor 108 [Source:HGNC Symbol;Acc:17829]
ENSG00000101493	6.91e-12	5.13e-11	up	1.27	0.89	18	-	74069644	74207146	ZNF516	processed_transcript;mRNA;	zinc finger protein 516 [Source:HGNC Symbol;Acc:28990]
ENSG00000130487	7.68e-12	5.69e-11	up	1	0.4	22	+	50986462	50989451	KLHDC7B	mRNA;	kelch domain containing 7B [Source:HGNC Symbol;Acc:25145]
ENSG00000204580	9.61e-12	7.05e-11	up	1.06	0.71	6	+	30844198	30867933	DDR1	processed_transcript;mRNA;retained_intron;	discoidin domain receptor tyrosine kinase 1 [Source:HGNC Symbol;Acc:2730]
ENSG00000126870	9.87e-12	7.23e-11	up	1.89	1.36	7	+	158649269	158749438	WDR60	mRNA;retained_intron;	WD repeat domain 60 [Source:HGNC Symbol;Acc:21862]
ENSG00000164076	9.87e-12	7.23e-11	up	1.55	0.89	3	-	49895421	49907655	CAMKV	processed_transcript;mRNA;retained_intron;	CaM kinase-like vesicle-associated [Source:HGNC Symbol;Acc:28788]
ENSG00000159388	9.97e-12	7.3e-11	up	4.09	2.88	1	+	203274619	203278730	BTG2	mRNA;	BTG family, member 2 [Source:HGNC Symbol;Acc:1131]
ENSG00000115657	1.03e-11	7.49e-11	up	2.28	1.62	2	-	220074490	220083712	ABCB6	mRNA;retained_intron;	ATP-binding cassette, sub-family B (MDR/TAP), member 6 [Source:HGNC Symbol;Acc:47]
ENSG00000164199	1.07e-11	7.78e-11	up	0.32	0.2	5	+	89825161	90460038	GPR98	processed_transcript;mRNA;retained_intron;	G protein-coupled receptor 98 [Source:HGNC Symbol;Acc:17416]
ENSG00000172890	1.16e-11	8.43e-11	up	0.51	0.33	11	+	71164155	71239227	NADSYN1	TEC;processed_transcript;mRNA;retained_intron;	NAD synthetase 1 [Source:HGNC Symbol;Acc:29832]
ENSG00000024422	1.39e-11	1.01e-10	up	2.43	1.6	19	+	48216601	48246390	EHD2	mRNA;	EH-domain containing 2 [Source:HGNC Symbol;Acc:3243]
ENSG00000138246	1.41e-11	1.02e-10	up	0.89	0.58	3	+	132136370	132257876	DNAJC13	processed_transcript;mRNA;retained_intron;	DnaJ (Hsp40) homolog, subfamily C, member 13 [Source:HGNC Symbol;Acc:30343]
ENSG00000174989	1.45e-11	1.05e-10	up	2.3	1.65	12	+	117348761	117470180	FBXW8	mRNA;	F-box and WD repeat domain containing 8 [Source:HGNC Symbol;Acc:13597]
ENSG00000157212	1.48e-11	1.07e-10	up	1.14	0.8	7	-	154735397	154794794	PAXIP1	processed_transcript;mRNA;retained_intron;	PAX interacting (with transcription-activation domain) protein 1 [Source:HGNC Symbol;Acc:8624]
ENSG00000155034	1.63e-11	1.18e-10	up	1.08	0.6	7	-	5470966	5553429	FBXL18	mRNA;	F-box and leucine-rich repeat protein 18 [Source:HGNC Symbol;Acc:21874]
ENSG00000146776	1.66e-11	1.2e-10	up	0.56	0.29	7	-	105245514	105517050	ATXN7L1	processed_transcript;mRNA;retained_intron;	ataxin 7-like 1 [Source:HGNC Symbol;Acc:22210]
ENSG00000105613	1.77e-11	1.27e-10	up	1.14	0.65	19	+	12949259	12985765	MAST1	mRNA;	microtubule associated serine/threonine kinase 1 [Source:HGNC Symbol;Acc:19034]
ENSG00000143842	1.92e-11	1.37e-10	up	1.2	0.79	1	+	204042243	204096863	SOX13	mRNA;processed_transcript;retained_intron;	SRY (sex determining region Y)-box 13 [Source:HGNC Symbol;Acc:11192]
ENSG00000118960	1.95e-11	1.39e-10	up	1.05	0.71	2	-	20760208	20850857	HS1BP3	mRNA;	HCLS1 binding protein 3 [Source:HGNC Symbol;Acc:24979]
ENSG00000173531	1.96e-11	1.4e-10	up	1.76	1.17	3	-	49721380	49726934	MST1	processed_transcript;mRNA;retained_intron;	macrophage stimulating 1 (hepatocyte growth factor- like) [Source:HGNC Symbol;Acc:7380]
ENSG00000137171	2.01e-11	1.43e-10	up	1.95	1.41	6	+	43008515	43042837	KLC4	mRNA;retained_intron;	kinesin light chain 4 [Source:HGNC Symbol;Acc:21624]
ENSG00000109265	2.02e-11	1.44e-10	up	0.59	0.27	4	+	57036361	57194791	KIAA1211	processed_transcript;mRNA;	KIAA1211 [Source:HGNC Symbol;Acc:29219]
ENSG00000152223	2.49e-11	1.77e-10	up	0.65	0.42	18	-	43427574	43547240	KIAA1632	mRNA;	KIAA1632 [Source:HGNC Symbol;Acc:29331]
ENSG00000197467	2.89e-11	2.03e-10	up	0.55	0.24	10	+	71561644	71724031	COL13A1	processed_transcript;mRNA;retained_intron;	collagen, type XIII, alpha 1 [Source:HGNC Symbol;Acc:2190]
ENSG00000076826	2.9e-11	2.04e-10	up	2.26	1.54	19	+	7660788	7683194	KIAA1543	mRNA;	KIAA1543 [Source:HGNC Symbol;Acc:29307]
ENSG00000155026	3.26e-11	2.28e-10	down	1.41	2.43	7	-	5965177	6010314	RSPH10B	processed_transcript;mRNA;retained_intron;	radial spoke head 10 homolog B (Chlamydomonas) [Source:HGNC Symbol;Acc:27362]
ENSG00000177098	3.6e-11	2.51e-10	up	0.47	0.18	11	-	118004092	118023603	SCN4B	processed_transcript;mRNA;retained_intron;	sodium channel, voltage-gated, type IV, beta [Source:HGNC Symbol;Acc:10592]
ENSG00000155846	3.63e-11	2.53e-10	up	0.79	0.55	5	+	149109861	149234585	PPARGC1B	processed_transcript;mRNA;retained_intron;	peroxisome proliferator-activated receptor gamma, coactivator 1 beta [Source:HGNC Symbol;Acc:30022]
ENSG00000115257	3.96e-11	2.75e-10	up	1.84	1.04	19	-	1481427	1490407	PCSK4	mRNA;	proprotein convertase subtilisin/kexin type 4 [Source:HGNC Symbol;Acc:8746]
ENSG00000000460	4.45e-11	3.09e-10	up	1.95	1.43	1	+	169631245	169823221	C1orf112	mRNA;processed_transcript;	chromosome 1 open reading frame 112 [Source:HGNC Symbol;Acc:25565]
ENSG00000149577	4.61e-11	3.19e-10	up	1	0.67	11	+	117049449	117068160	SIDT2	processed_transcript;mRNA;retained_intron;	SID1 transmembrane family, member 2 [Source:HGNC Symbol;Acc:24272]
ENSG00000144857	4.77e-11	3.29e-10	up	0.77	0.5	3	+	112929850	113006303	BOC	processed_transcript;mRNA;retained_intron;	Boc homolog (mouse) [Source:HGNC Symbol;Acc:17173]
ENSG00000119509	4.8e-11	3.31e-10	up	1.23	0.79	9	+	102861538	103063282	INVS	processed_transcript;mRNA;	inversin [Source:HGNC Symbol;Acc:17870]
ENSG00000159128	5.26e-11	3.61e-10	down	2.38	4.03	21	+	34757299	34851655	IFNGR2	mRNA;processed_transcript;	interferon gamma receptor 2 (interferon gamma transducer 1) [Source:HGNC Symbol;Acc:5440]
ENSG00000144893	6.37e-11	4.35e-10	up	0.51	0.31	3	+	150803484	151154860	MED12L	mRNA;processed_transcript;	mediator complex subunit 12-like [Source:HGNC Symbol;Acc:16050]
ENSG00000106714	6.39e-11	4.36e-10	up	0.39	0.19	9	-	39072764	39288456	CNTNAP3	processed_transcript;mRNA;	contactin associated protein-like 3 [Source:HGNC Symbol;Acc:13834]
ENSG00000133067	6.45e-11	4.4e-10	up	0.75	0.35	1	+	202162938	202288909	LGR6	processed_transcript;mRNA;retained_intron;	leucine-rich repeat containing G protein-coupled receptor 6 [Source:HGNC Symbol;Acc:19719]
ENSG00000083223	7.04e-11	4.78e-10	up	1.2	0.79	9	-	88902648	88969369	ZCCHC6	processed_transcript;mRNA;	zinc finger, CCHC domain containing 6 [Source:HGNC Symbol;Acc:25817]
ENSG00000171365	7.75e-11	5.25e-10	up	1.12	0.81	X	+	49687225	49863892	Clcn5	processed_transcript;mRNA;	chloride channel 5 [Source:HGNC Symbol;Acc:2023]
ENSG00000243649	7.85e-11	5.31e-10	up	0.67	0.35	6	+	31895475	31919861	CFB	processed_transcript;mRNA;retained_intron;	complement factor B [Source:HGNC Symbol;Acc:1037]
ENSG00000148200	7.89e-11	5.34e-10	up	1.4	0.96	9	-	127279888	127533589	NR6A1	mRNA;	nuclear receptor subfamily 6, group A, member 1 [Source:HGNC Symbol;Acc:7985]
ENSG00000213533	8.11e-11	5.48e-10	up	2.16	1.59	3	-	52870235	52931612	TMEM110	processed_transcript;mRNA;	transmembrane protein 110 [Source:HGNC Symbol;Acc:30526]
ENSG00000099308	8.65e-11	5.82e-10	up	1.26	0.81	19	+	18208603	18262499	MAST3	mRNA;	microtubule associated serine/threonine kinase 3 [Source:HGNC Symbol;Acc:19036]
ENSG00000177663	8.73e-11	5.87e-10	up	1.26	0.9	22	+	17565844	17596583	IL17RA	mRNA;processed_transcript;retained_intron;	interleukin 17 receptor A [Source:HGNC Symbol;Acc:5985]
ENSG00000114812	9.82e-11	6.57e-10	up	0.85	0.52	3	+	42530791	42579059	VIPR1	processed_transcript;mRNA;retained_intron;	vasoactive intestinal peptide receptor 1 [Source:HGNC Symbol;Acc:12694]
ENSG00000168014	9.85e-11	6.59e-10	up	0.92	0.67	11	-	73723763	73882255	C2CD3	processed_transcript;mRNA;retained_intron;	C2 calcium-dependent domain containing 3 [Source:HGNC Symbol;Acc:24564]
ENSG00000134253	1.04e-10	6.95e-10	up	2.49	1.78	1	-	117653682	117665209	TRIM45	processed_transcript;mRNA;	tripartite motif containing 45 [Source:HGNC Symbol;Acc:19018]
ENSG00000132781	1.06e-10	7.06e-10	up	2.75	1.96	1	-	45794835	45806142	MUTYH	mRNA;retained_intron;	mutY homolog (E. coli) [Source:HGNC Symbol;Acc:7527]
ENSG00000145632	1.06e-10	7.08e-10	up	0.34	0.09	5	-	57749809	57756087	PLK2	processed_transcript;mRNA;retained_intron;	polo-like kinase 2 [Source:HGNC Symbol;Acc:19699]
ENSG00000170100	1.09e-10	7.23e-10	up	1.09	0.49	16	+	89284111	89295363	ZNF778	mRNA;	zinc finger protein 778 [Source:HGNC Symbol;Acc:26479]
ENSG00000101082	1.1e-10	7.32e-10	down	1.86	3.38	20	-	35240721	35274619	SLA2	mRNA;	Src-like-adaptor 2 [Source:HGNC Symbol;Acc:17329]
ENSG00000004399	1.1e-10	7.32e-10	up	1.13	0.81	3	-	129274018	129325661	PLXND1	mRNA;retained_intron;	plexin D1 [Source:HGNC Symbol;Acc:9107]
ENSG00000171680	1.11e-10	7.38e-10	up	1.12	0.73	1	-	6526152	6580121	PLEKHG5	processed_transcript;mRNA;	pleckstrin homology domain containing, family G (with RhoGef domain) member 5 [Source:HGNC Symbol;Acc:29105]
ENSG00000011021	1.2e-10	7.95e-10	up	1.12	0.73	1	+	11866207	11903201	CLCN6	processed_transcript;mRNA;	chloride channel 6 [Source:HGNC Symbol;Acc:2024]
ENSG00000073350	1.26e-10	8.34e-10	up	1.24	0.7	17	+	73521783	73571289	LLGL2	mRNA;	lethal giant larvae homolog 2 (Drosophila) [Source:HGNC Symbol;Acc:6629]
ENSG00000185813	1.55e-10	1.02e-09	up	0.94	0.45	17	-	79860777	79869340	PCYT2	mRNA;	phosphate cytidylyltransferase 2, ethanolamine [Source:HGNC Symbol;Acc:8756]
ENSG00000159314	1.63e-10	1.07e-09	up	0.74	0.43	17	-	43471275	43511787	ARHGAP27	mRNA;retained_intron;	Rho GTPase activating protein 27 [Source:HGNC Symbol;Acc:31813]
ENSG00000007402	1.67e-10	1.09e-09	up	0.95	0.58	3	-	50400233	50541675	CACNA2D2	processed_transcript;mRNA;retained_intron;	calcium channel, voltage-dependent, alpha 2/delta subunit 2 [Source:HGNC Symbol;Acc:1400]
ENSG00000181135	1.7e-10	1.11e-09	up	1.41	0.96	8	+	144766622	144796068	ZNF707	processed_transcript;mRNA;retained_intron;	zinc finger protein 707 [Source:HGNC Symbol;Acc:27815]
ENSG00000174501	1.72e-10	1.12e-09	up	0.82	0.53	2	-	96514587	96657541	AC073995.2	mRNA;retained_intron;	Ankyrin repeat domain-containing protein 36C [Source:UniProtKB/Swiss-Prot;Acc:Q5JPF3]
ENSG00000138030	1.73e-10	1.12e-09	up	3.04	2.1	2	+	27309615	27323640	KHK	processed_transcript;mRNA;retained_intron;	ketohexokinase (fructokinase) [Source:HGNC Symbol;Acc:6315]
ENSG00000124357	1.94e-10	1.26e-09	up	1.31	0.96	2	+	71291474	71306935	NAGK	mRNA;processed_transcript;retained_intron;	N-acetylglucosamine kinase [Source:HGNC Symbol;Acc:17174]
ENSG00000068724	2.03e-10	1.32e-09	up	1.23	0.84	2	+	47143296	47303276	TTC7A	processed_transcript;mRNA;retained_intron;	tetratricopeptide repeat domain 7A [Source:HGNC Symbol;Acc:19750]
ENSG00000100056	2.05e-10	1.33e-09	up	1.64	1.15	22	-	19117792	19132197	DGCR14	mRNA;retained_intron;	DiGeorge syndrome critical region gene 14 [Source:HGNC Symbol;Acc:16817]
ENSG00000173480	2.07e-10	1.34e-09	up	1.97	1.38	19	-	58417142	58427978	ZNF417	mRNA;	zinc finger protein 417 [Source:HGNC Symbol;Acc:20646]
ENSG00000092068	2.2e-10	1.42e-09	up	0.67	0.34	14	-	23594504	23652883	SLC7A8	processed_transcript;mRNA;retained_intron;	solute carrier family 7 (amino acid transporter, L- type), member 8 [Source:HGNC Symbol;Acc:11066]
ENSG00000136378	2.26e-10	1.46e-09	up	1.45	0.96	15	-	79051546	79103805	ADAMTS7	mRNA;	ADAM metallopeptidase with thrombospondin type 1 motif, 7 [Source:HGNC Symbol;Acc:223]
ENSG00000198556	2.39e-10	1.53e-09	up	1.24	0.83	7	+	99070464	99101273	ZNF789	processed_transcript;mRNA;retained_intron;	zinc finger protein 789 [Source:HGNC Symbol;Acc:27801]
ENSG00000132535	2.55e-10	1.63e-09	up	1.45	1	17	-	7093209	7123369	DLG4	processed_transcript;mRNA;retained_intron;	discs, large homolog 4 (Drosophila) [Source:HGNC Symbol;Acc:2903]
ENSG00000113504	2.67e-10	1.71e-09	up	1.83	1.32	5	-	1050499	1112172	SLC12A7	mRNA;retained_intron;	solute carrier family 12 (potassium/chloride transporters), member 7 [Source:HGNC Symbol;Acc:10915]
ENSG00000196604	2.68e-10	1.72e-09	up	2.42	1.73	2	-	130831108	130886795	POTEF	mRNA;	POTE ankyrin domain family, member F [Source:HGNC Symbol;Acc:33905]
ENSG00000134852	2.76e-10	1.76e-09	up	0.48	0.23	4	-	56298643	56413305	CLOCK	processed_transcript;mRNA;retained_intron;	clock homolog (mouse) [Source:HGNC Symbol;Acc:2082]
ENSG00000162139	2.78e-10	1.77e-09	up	1.03	0.56	11	+	74699179	74729938	NEU3	mRNA;	sialidase 3 (membrane sialidase) [Source:HGNC Symbol;Acc:7760]
ENSG00000112139	2.93e-10	1.87e-09	up	0.36	0.21	6	-	37598455	37667082	MDGA1	processed_transcript;mRNA;retained_intron;	MAM domain containing glycosylphosphatidylinositol anchor 1 [Source:HGNC Symbol;Acc:19267]
ENSG00000105676	2.95e-10	1.88e-09	up	3.24	2.37	19	+	19144384	19170563	ARMC6	mRNA;	armadillo repeat containing 6 [Source:HGNC Symbol;Acc:25049]
ENSG00000106125	3.09e-10	1.96e-09	up	0.48	0.23	7	+	30811033	30932002	FAM188B	mRNA;retained_intron;	family with sequence similarity 188, member B [Source:HGNC Symbol;Acc:21916]
ENSG00000230344	3.13e-10	1.99e-09	up	0.6	0.14	22	-	21077335	21080201	AC007308.1	mRNA;	/
ENSG00000111325	3.16e-10	2.01e-09	up	2.19	1.56	12	+	123459127	123464590	OGFOD2	processed_transcript;mRNA;retained_intron;	2-oxoglutarate and iron-dependent oxygenase domain containing 2 [Source:HGNC Symbol;Acc:25823]
ENSG00000156299	3.16e-10	2.01e-09	up	1.15	0.81	21	-	32361860	32932290	TIAM1	processed_transcript;mRNA;retained_intron;	T-cell lymphoma invasion and metastasis 1 [Source:HGNC Symbol;Acc:11805]
ENSG00000167074	3.38e-10	2.14e-09	up	1.41	0.89	22	+	41763337	41795330	TEF	mRNA;	thyrotrophic embryonic factor [Source:HGNC Symbol;Acc:11722]
ENSG00000114316	3.46e-10	2.19e-09	up	1.52	1.08	3	-	49315264	49378145	USP4	processed_transcript;mRNA;retained_intron;	ubiquitin specific peptidase 4 (proto-oncogene) [Source:HGNC Symbol;Acc:12627]
ENSG00000174177	3.59e-10	2.27e-09	up	3.33	2.01	16	+	88772891	88781784	CTU2	mRNA;	cytosolic thiouridylase subunit 2 homolog (S. pombe) [Source:HGNC Symbol;Acc:28005]
ENSG00000104522	3.85e-10	2.43e-09	up	2.9	2.09	8	-	144694788	144700218	TSTA3	mRNA;retained_intron;	tissue specific transplantation antigen P35B [Source:HGNC Symbol;Acc:12390]
ENSG00000126822	3.86e-10	2.43e-09	up	1.53	1.12	14	+	65171154	65213610	PLEKHG3	processed_transcript;mRNA;retained_intron;	pleckstrin homology domain containing, family G (with RhoGef domain) member 3 [Source:HGNC Symbol;Acc:20364]
ENSG00000136603	4.05e-10	2.55e-09	up	1.98	1.39	3	+	170075466	170111651	SKIL	mRNA;processed_transcript;retained_intron;	SKI-like oncogene [Source:HGNC Symbol;Acc:10897]
ENSG00000161640	4.41e-10	2.76e-09	up	2.04	1.33	19	-	50412758	50464429	SIGLEC11	mRNA;	sialic acid binding Ig-like lectin 11 [Source:HGNC Symbol;Acc:15622]
ENSG00000176978	4.57e-10	2.86e-09	up	3.55	2.53	9	-	140004994	140009629	DPP7	processed_transcript;mRNA;	dipeptidyl-peptidase 7 [Source:HGNC Symbol;Acc:14892]
ENSG00000183558	4.71e-10	2.95e-09	up	7.69	5.07	1	-	149813505	149814478	HIST2H2AA3	mRNA;	histone cluster 2, H2aa3 [Source:HGNC Symbol;Acc:4736]
ENSG00000104894	4.91e-10	3.07e-09	up	0.96	0.37	19	+	49838428	49843859	CD37	mRNA;	CD37 molecule [Source:HGNC Symbol;Acc:1666]
ENSG00000143375	4.98e-10	3.11e-09	up	1.28	0.87	1	+	151482986	151511168	CGN	mRNA;retained_intron;	cingulin [Source:HGNC Symbol;Acc:17429]
ENSG00000162341	5.07e-10	3.16e-09	up	0.86	0.51	11	+	68816350	68858072	TPCN2	processed_transcript;mRNA;	two pore segment channel 2 [Source:HGNC Symbol;Acc:20820]
ENSG00000184371	5.07e-10	3.16e-09	up	0.98	0.58	1	+	110452864	110473614	CSF1	processed_transcript;mRNA;	colony stimulating factor 1 (macrophage) [Source:HGNC Symbol;Acc:2432]
ENSG00000255620	5.17e-10	3.21e-09	up	2.64	1.43	4	-	773995	775636	AC139887.1	mRNA;	HCG1982013cDNA FLJ31021 fis, clone HLUNG2000412 [Source:UniProtKB/TrEMBL;Acc:Q96NE0]
ENSG00000167535	5.28e-10	3.28e-09	up	2.55	1.69	12	+	49208234	49222724	CACNB3	mRNA;	calcium channel, voltage-dependent, beta 3 subunit [Source:HGNC Symbol;Acc:1403]
ENSG00000132326	5.3e-10	3.29e-09	up	0.96	0.61	2	-	239152679	239198743	PER2	mRNA;retained_intron;	period homolog 2 (Drosophila) [Source:HGNC Symbol;Acc:8846]
ENSG00000167302	5.44e-10	3.37e-09	up	3.76	2.64	17	-	79202079	79212891	C17orf56	mRNA;	chromosome 17 open reading frame 56 [Source:HGNC Symbol;Acc:26458]
ENSG00000105520	5.79e-10	3.57e-09	up	4.05	2.96	19	+	11466062	11476370	AC024575.1	mRNA;	Lipid phosphate phosphatase-related protein type 2 [Source:UniProtKB/Swiss-Prot;Acc:Q96GM1]
ENSG00000141956	5.8e-10	3.58e-09	up	0.43	0.26	21	-	43218385	43299591	PRDM15	mRNA;processed_transcript;retained_intron;	PR domain containing 15 [Source:HGNC Symbol;Acc:13999]
ENSG00000106089	5.81e-10	3.58e-09	up	1.92	1.25	7	-	73113535	73134017	STX1A	processed_transcript;mRNA;retained_intron;	syntaxin 1A (brain) [Source:HGNC Symbol;Acc:11433]
ENSG00000135124	6.08e-10	3.74e-09	up	1.04	0.73	12	+	121647660	121671909	P2RX4	processed_transcript;mRNA;retained_intron;	purinergic receptor P2X, ligand-gated ion channel, 4 [Source:HGNC Symbol;Acc:8535]
ENSG00000029534	6.29e-10	3.86e-09	up	0.5	0.29	8	-	41510739	41754280	ANK1	processed_transcript;mRNA;retained_intron;	ankyrin 1, erythrocytic [Source:HGNC Symbol;Acc:492]
ENSG00000126705	6.6e-10	4.05e-09	up	0.82	0.5	1	-	27860546	27930942	AHDC1	processed_transcript;mRNA;	AT hook, DNA binding motif, containing 1 [Source:HGNC Symbol;Acc:25230]
ENSG00000186517	7.16e-10	4.37e-09	up	0.44	0.17	1	-	161016736	161039760	ARHGAP30	mRNA;retained_intron;	Rho GTPase activating protein 30 [Source:HGNC Symbol;Acc:27414]
ENSG00000141556	7.17e-10	4.38e-09	up	2.01	1.42	17	+	80709940	80914691	TBCD	mRNA;	tubulin folding cofactor D [Source:HGNC Symbol;Acc:11581]
ENSG00000114270	7.59e-10	4.62e-09	up	0.41	0.23	3	-	48601506	48632700	COL7A1	mRNA;processed_transcript;retained_intron;	collagen, type VII, alpha 1 [Source:HGNC Symbol;Acc:2214]
ENSG00000188613	8.03e-10	4.87e-09	down	0.8	1.53	10	+	120789228	120793854	NANOS1	mRNA;	nanos homolog 1 (Drosophila) [Source:HGNC Symbol;Acc:23044]
ENSG00000100344	8.36e-10	5.05e-09	up	1.63	0.96	22	+	44319619	44360368	PNPLA3	processed_transcript;mRNA;	patatin-like phospholipase domain containing 3 [Source:HGNC Symbol;Acc:18590]
ENSG00000198892	8.5e-10	5.13e-09	up	0.87	0.23	1	+	201857808	201861434	SHISA4	mRNA;processed_transcript;	shisa homolog 4 (Xenopus laevis) [Source:HGNC Symbol;Acc:27139]
ENSG00000177106	9.05e-10	5.44e-09	up	0.41	0.17	11	+	694438	727727	EPS8L2	processed_transcript;mRNA;retained_intron;	EPS8-like 2 [Source:HGNC Symbol;Acc:21296]
ENSG00000186638	9.33e-10	5.6e-09	up	1.49	1.06	9	-	34252379	34329198	KIF24	mRNA;	kinesin family member 24 [Source:HGNC Symbol;Acc:19916]
ENSG00000090539	1.03e-09	6.16e-09	up	0.73	0.42	3	+	184097861	184108524	CHRD	processed_transcript;mRNA;retained_intron;	chordin [Source:HGNC Symbol;Acc:1949]
ENSG00000110844	1.05e-09	6.27e-09	up	1.29	0.74	12	+	50017403	50038449	PRPF40B	mRNA;	PRP40 pre-mRNA processing factor 40 homolog B (S. cerevisiae) [Source:HGNC Symbol;Acc:25031]
ENSG00000136895	1.08e-09	6.46e-09	up	0.42	0.23	9	+	129986544	130155939	GARNL3	processed_transcript;mRNA;retained_intron;	GTPase activating Rap/RanGAP domain-like 3 [Source:HGNC Symbol;Acc:25425]
ENSG00000132323	1.09e-09	6.48e-09	up	1.86	1.3	2	-	239079042	239112370	ILKAP	processed_transcript;mRNA;retained_intron;	integrin-linked kinase-associated serine/threonine phosphatase [Source:HGNC Symbol;Acc:15566]
ENSG00000136367	1.13e-09	6.71e-09	up	0.51	0.32	14	-	23990125	24025401	ZFHX2	mRNA;	zinc finger homeobox 2 [Source:HGNC Symbol;Acc:20152]
ENSG00000129667	1.2e-09	7.07e-09	up	1.3	0.83	17	-	74466976	74497508	RHBDF2	mRNA;	rhomboid 5 homolog 2 (Drosophila) [Source:HGNC Symbol;Acc:20788]
ENSG00000063180	1.2e-09	7.08e-09	up	4.88	3.33	19	-	49141272	49149451	CA11	mRNA;	carbonic anhydrase XI [Source:HGNC Symbol;Acc:1370]
ENSG00000188517	1.29e-09	7.56e-09	up	0.68	0.37	4	-	109731877	110223813	COL25A1	mRNA;retained_intron;	collagen, type XXV, alpha 1 [Source:HGNC Symbol;Acc:18603]
ENSG00000155640	1.32e-09	7.74e-09	up	1.4	0.89	10	+	98741041	98745582	C10orf12	mRNA;	chromosome 10 open reading frame 12 [Source:HGNC Symbol;Acc:23420]
ENSG00000115112	1.33e-09	7.82e-09	up	0.88	0.6	2	-	121974163	122042783	TFCP2L1	mRNA;retained_intron;	transcription factor CP2-like 1 [Source:HGNC Symbol;Acc:17925]
ENSG00000163913	1.48e-09	8.62e-09	up	0.9	0.62	3	+	129158968	129239198	IFT122	processed_transcript;mRNA;retained_intron;	intraflagellar transport 122 homolog (Chlamydomonas) [Source:HGNC Symbol;Acc:13556]
ENSG00000072182	1.48e-09	8.66e-09	up	0.32	0.1	2	+	220378892	220403494	ACCN4	processed_transcript;mRNA;retained_intron;	amiloride-sensitive cation channel 4, pituitary [Source:HGNC Symbol;Acc:21263]
ENSG00000144504	1.55e-09	9.05e-09	up	0.79	0.56	2	-	241418839	241508626	ANKMY1	processed_transcript;mRNA;retained_intron;	ankyrin repeat and MYND domain containing 1 [Source:HGNC Symbol;Acc:20987]
ENSG00000072786	1.55e-09	9.05e-09	up	1.15	0.84	5	-	171469077	171615390	STK10	processed_transcript;mRNA;retained_intron;	serine/threonine kinase 10 [Source:HGNC Symbol;Acc:11388]
ENSG00000160460	1.6e-09	9.33e-09	up	0.59	0.36	19	+	40972148	41082365	SPTBN4	mRNA;	spectrin, beta, non-erythrocytic 4 [Source:HGNC Symbol;Acc:14896]
ENSG00000076924	1.71e-09	9.91e-09	up	3.79	2.75	19	-	7684412	7694451	XAB2	mRNA;	XPA binding protein 2 [Source:HGNC Symbol;Acc:14089]
ENSG00000177034	1.78e-09	1.03e-08	up	1.63	1.12	5	-	79275584	79287082	MTX3	mRNA;	metaxin 3 [Source:HGNC Symbol;Acc:24812]
ENSG00000235109	1.83e-09	1.06e-08	up	0.5	0.21	6	-	28292470	28324048	ZNF323	mRNA;processed_transcript;	zinc finger protein 323 [Source:HGNC Symbol;Acc:14097]
ENSG00000169213	1.85e-09	1.07e-08	up	0.79	0.57	1	-	52373628	52456436	RAB3B	mRNA;	RAB3B, member RAS oncogene family [Source:HGNC Symbol;Acc:9778]
ENSG00000130363	1.89e-09	1.09e-08	up	1.23	0.65	6	-	159397312	159421219	RSPH3	mRNA;	radial spoke 3 homolog (Chlamydomonas) [Source:HGNC Symbol;Acc:21054]
ENSG00000170166	1.92e-09	1.11e-08	up	3.51	2.26	2	+	177015950	177018205	HOXD4	processed_transcript;mRNA;	homeobox D4 [Source:HGNC Symbol;Acc:5138]
ENSG00000221968	1.93e-09	1.11e-08	up	1.64	1.2	11	-	61640991	61659523	FADS3	processed_transcript;mRNA;retained_intron;	fatty acid desaturase 3 [Source:HGNC Symbol;Acc:3576]
ENSG00000124151	1.95e-09	1.12e-08	up	1.12	0.8	20	+	46130601	46285621	NCOA3	processed_transcript;mRNA;	nuclear receptor coactivator 3 [Source:HGNC Symbol;Acc:7670]
ENSG00000148677	2.04e-09	1.17e-08	down	2.77	4.82	10	-	92671853	92681033	ANKRD1	mRNA;	ankyrin repeat domain 1 (cardiac muscle) [Source:HGNC Symbol;Acc:15819]
ENSG00000214331	2.08e-09	1.19e-08	up	0.54	0.12	16	-	74371842	74402138	AC009053.1	mRNA;	cDNA FLJ39449 fis, clone PROST2008360, highly similar to Homo sapiens pyruvate dehydrogenase phosphatase regulatory subunit (PDPR), mRNA [Source:UniProtKB/TrEMBL;Acc:B3KU99]
ENSG00000100307	2.09e-09	1.2e-08	up	1.34	0.97	22	-	39516172	39548679	CBX7	mRNA;processed_transcript;retained_intron;	chromobox homolog 7 [Source:HGNC Symbol;Acc:1557]
ENSG00000111203	2.18e-09	1.25e-08	up	2.37	1.73	12	+	2921788	2940060	ITFG2	mRNA;retained_intron;	integrin alpha FG-GAP repeat containing 2 [Source:HGNC Symbol;Acc:30879]
ENSG00000112561	2.21e-09	1.27e-08	up	0.76	0.43	6	-	41651716	41703997	TFEB	mRNA;retained_intron;	transcription factor EB [Source:HGNC Symbol;Acc:11753]
ENSG00000256740	2.35e-09	1.34e-08	up	9.36	6.58	16	-	75681611	75682539	AC025287.3	mRNA;	cDNA FLJ58921 [Source:UniProtKB/TrEMBL;Acc:B4DPX3]
ENSG00000203930	2.54e-09	1.44e-08	up	4.3	3.04	X	+	139791932	139854839	RP1-177G6.2	processed_transcript;mRNA;	Novel protein [Source:UniProtKB/TrEMBL;Acc:Q5JPA2]
ENSG00000225190	2.69e-09	1.53e-08	up	1.32	0.88	17	-	43513267	43568146	PLEKHM1	mRNA;	pleckstrin homology domain containing, family M (with RUN domain) member 1 [Source:HGNC Symbol;Acc:29017]
ENSG00000051009	2.96e-09	1.67e-08	up	2.17	1.59	11	-	6232565	6255941	FAM160A2	processed_transcript;mRNA;	family with sequence similarity 160, member A2 [Source:HGNC Symbol;Acc:25378]
ENSG00000135709	3.29e-09	1.85e-08	up	0.68	0.41	16	+	85061375	85127826	KIAA0513	mRNA;	KIAA0513 [Source:HGNC Symbol;Acc:29058]
ENSG00000104228	3.32e-09	1.87e-08	up	1.3	0.81	8	-	27142404	27168836	TRIM35	mRNA;retained_intron;	tripartite motif containing 35 [Source:HGNC Symbol;Acc:16285]
ENSG00000169871	3.53e-09	1.98e-08	up	1.76	1.17	7	+	100728720	100735017	TRIM56	processed_transcript;mRNA;retained_intron;	tripartite motif containing 56 [Source:HGNC Symbol;Acc:19028]
ENSG00000181754	3.79e-09	2.12e-08	up	1.15	0.73	1	-	110046797	110052360	AMIGO1	mRNA;	adhesion molecule with Ig-like domain 1 [Source:HGNC Symbol;Acc:20824]
ENSG00000148343	3.99e-09	2.23e-08	up	1.61	1.18	9	+	131798900	131834361	FAM73B	mRNA;processed_transcript;retained_intron;	family with sequence similarity 73, member B [Source:HGNC Symbol;Acc:23621]
ENSG00000124224	4.15e-09	2.31e-08	up	0.42	0.19	20	-	56806188	56884495	PPP4R1L	processed_transcript;mRNA;retained_intron;	protein phosphatase 4, regulatory subunit 1-like [Source:HGNC Symbol;Acc:15755]
ENSG00000170345	4.45e-09	2.46e-08	up	3.25	2.18	14	+	75745481	75748937	FOS	mRNA;	FBJ murine osteosarcoma viral oncogene homolog [Source:HGNC Symbol;Acc:3796]
ENSG00000075223	4.48e-09	2.48e-08	down	0.57	1.09	7	-	80371854	80551675	SEMA3C	processed_transcript;mRNA;	sema domain, immunoglobulin domain (Ig), short basic domain, secreted, (semaphorin) 3C [Source:HGNC Symbol;Acc:10725]
ENSG00000178385	4.54e-09	2.51e-08	up	0.47	0.19	2	-	208693027	208890284	PLEKHM3	mRNA;	pleckstrin homology domain containing, family M, member 3 [Source:HGNC Symbol;Acc:34006]
ENSG00000145506	4.61e-09	2.55e-08	up	2.11	1.37	5	+	1008944	1039058	NKD2	mRNA;retained_intron;	naked cuticle homolog 2 (Drosophila) [Source:HGNC Symbol;Acc:17046]
ENSG00000185379	4.61e-09	2.55e-08	up	2.02	1.31	17	-	33426811	33448541	RAD51L3	processed_transcript;mRNA;	RAD51-like 3 (S. cerevisiae) [Source:HGNC Symbol;Acc:9823]
ENSG00000012171	4.64e-09	2.56e-08	up	1.46	1.03	3	+	50304990	50314977	SEMA3B	mRNA;processed_transcript;retained_intron;	sema domain, immunoglobulin domain (Ig), short basic domain, secreted, (semaphorin) 3B [Source:HGNC Symbol;Acc:10724]
ENSG00000165300	4.82e-09	2.65e-08	up	1.96	1.42	13	+	88324870	88331868	SLITRK5	mRNA;	SLIT and NTRK-like family, member 5 [Source:HGNC Symbol;Acc:20295]
ENSG00000164066	5.18e-09	2.84e-08	up	1.1	0.73	4	+	128544426	128637930	INTU	processed_transcript;mRNA;retained_intron;	inturned planar cell polarity effector homolog (Drosophila) [Source:HGNC Symbol;Acc:29239]
ENSG00000162971	5.24e-09	2.87e-08	up	0.89	0.65	2	-	200794698	200820459	C2orf60	processed_transcript;mRNA;retained_intron;	chromosome 2 open reading frame 60 [Source:HGNC Symbol;Acc:26754]
ENSG00000197183	5.31e-09	2.91e-08	up	0.99	0.71	20	-	31030862	31172876	C20orf112	processed_transcript;mRNA;	chromosome 20 open reading frame 112 [Source:HGNC Symbol;Acc:16106]
ENSG00000171865	5.98e-09	3.26e-08	up	1.91	1.19	2	-	3592383	3606206	RNASEH1	mRNA;retained_intron;	ribonuclease H1 [Source:HGNC Symbol;Acc:18466]
ENSG00000172350	6.07e-09	3.31e-08	up	0.72	0.42	11	+	119019722	119033360	ABCG4	mRNA;retained_intron;	ATP-binding cassette, sub-family G (WHITE), member 4 [Source:HGNC Symbol;Acc:13884]
ENSG00000125968	6.36e-09	3.45e-08	up	2.06	0.91	20	+	30193086	30194318	ID1	mRNA;	inhibitor of DNA binding 1, dominant negative helix-loop-helix protein [Source:HGNC Symbol;Acc:5360]
ENSG00000008056	6.76e-09	3.66e-08	up	0.48	0.15	X	-	47431303	47479252	syn1	mRNA;	synapsin I [Source:HGNC Symbol;Acc:11494]
ENSG00000119917	6.78e-09	3.67e-08	up	0.44	0.1	10	+	91087651	91100728	IFIT3	mRNA;	interferon-induced protein with tetratricopeptide repeats 3 [Source:HGNC Symbol;Acc:5411]
ENSG00000166833	7.25e-09	3.91e-08	up	0.41	0.27	11	+	19372271	20143144	NAV2	processed_transcript;mRNA;retained_intron;	neuron navigator 2 [Source:HGNC Symbol;Acc:15997]
ENSG00000072121	7.79e-09	4.2e-08	up	0.64	0.44	14	-	68194091	68283306	ZFYVE26	mRNA;	zinc finger, FYVE domain containing 26 [Source:HGNC Symbol;Acc:20761]
ENSG00000120899	7.88e-09	4.24e-08	up	0.35	0.17	8	+	27168999	27316903	PTK2B	processed_transcript;mRNA;retained_intron;	PTK2B protein tyrosine kinase 2 beta [Source:HGNC Symbol;Acc:9612]
ENSG00000132549	9.42e-09	5.04e-08	up	0.47	0.33	8	+	100025494	100889808	VPS13B	processed_transcript;mRNA;retained_intron;	vacuolar protein sorting 13 homolog B (yeast) [Source:HGNC Symbol;Acc:2183]
ENSG00000119401	1.03e-08	5.48e-08	up	2.29	1.64	9	+	119449581	119463579	TRIM32	mRNA;	tripartite motif containing 32 [Source:HGNC Symbol;Acc:16380]
ENSG00000213999	1.04e-08	5.53e-08	up	2.12	1.38	19	-	19256377	19303400	MEF2B	mRNA;retained_intron;	myocyte enhancer factor 2B [Source:HGNC Symbol;Acc:6995]
ENSG00000125898	1.08e-08	5.75e-08	up	1.37	0.65	20	+	814358	826922	FAM110A	mRNA;	family with sequence similarity 110, member A [Source:HGNC Symbol;Acc:16188]
ENSG00000090238	1.1e-08	5.81e-08	up	5.73	4.17	16	-	30103635	30107537	YPEL3	mRNA;	yippee-like 3 (Drosophila) [Source:HGNC Symbol;Acc:18327]
ENSG00000155275	1.16e-08	6.14e-08	up	0.75	0.48	4	+	8437867	8495258	AC105345.1	processed_transcript;mRNA;retained_intron;	Probable tRNA (uracil-O(2)-)-methyltransferase [Source:UniProtKB/Swiss-Prot;Acc:Q8IYL2]
ENSG00000001617	1.21e-08	6.39e-08	up	0.96	0.57	3	+	50192478	50226508	SEMA3F	mRNA;retained_intron;	sema domain, immunoglobulin domain (Ig), short basic domain, secreted, (semaphorin) 3F [Source:HGNC Symbol;Acc:10728]
ENSG00000225950	1.23e-08	6.5e-08	up	0.57	0.11	19	-	49559050	49568333	AC008687.1	mRNA;	/
ENSG00000144535	1.27e-08	6.7e-08	up	0.65	0.45	2	+	232825955	233209060	DIS3L2	processed_transcript;mRNA;retained_intron;	DIS3 mitotic control homolog (S. cerevisiae)-like 2 [Source:HGNC Symbol;Acc:28648]
ENSG00000181804	1.4e-08	7.33e-08	up	0.5	0.2	3	-	142984064	143567373	SLC9A9	processed_transcript;mRNA;	solute carrier family 9 (sodium/hydrogen exchanger), member 9 [Source:HGNC Symbol;Acc:20653]
ENSG00000170837	1.41e-08	7.39e-08	down	2.37	3.99	3	+	71803201	71805647	GPR27	mRNA;	G protein-coupled receptor 27 [Source:HGNC Symbol;Acc:4482]
ENSG00000108797	1.45e-08	7.57e-08	up	1.73	1.27	17	+	40834632	40852010	CNTNAP1	mRNA;	contactin associated protein 1 [Source:HGNC Symbol;Acc:8011]
ENSG00000165185	1.46e-08	7.62e-08	up	0.69	0.5	9	+	115249127	115431677	KIAA1958	mRNA;	KIAA1958 [Source:HGNC Symbol;Acc:23427]
ENSG00000166405	1.52e-08	7.93e-08	down	0.15	0.39	11	-	8127597	8190602	RIC3	processed_transcript;mRNA;	resistance to inhibitors of cholinesterase 3 homolog (C. elegans) [Source:HGNC Symbol;Acc:30338]
ENSG00000197961	1.54e-08	8.01e-08	up	4.11	2.94	19	-	9672859	9695209	ZNF121	mRNA;	zinc finger protein 121 [Source:HGNC Symbol;Acc:12904]
ENSG00000153944	1.6e-08	8.31e-08	up	1	0.55	17	+	55333212	55757658	MSI2	mRNA;	musashi homolog 2 (Drosophila) [Source:HGNC Symbol;Acc:18585]
ENSG00000166166	1.67e-08	8.64e-08	up	2.41	1.69	14	+	103995509	104003408	TRMT61A	mRNA;	tRNA methyltransferase 61 homolog A (S. cerevisiae) [Source:HGNC Symbol;Acc:23790]
ENSG00000107882	1.67e-08	8.65e-08	up	1.29	0.94	10	+	104263744	104393292	SUFU	processed_transcript;mRNA;	suppressor of fused homolog (Drosophila) [Source:HGNC Symbol;Acc:16466]
ENSG00000173011	1.83e-08	9.46e-08	up	2.06	1.51	4	+	7043626	7058368	TADA2B	mRNA;	transcriptional adaptor 2B [Source:HGNC Symbol;Acc:30781]
ENSG00000240771	1.84e-08	9.52e-08	up	1.66	1.08	12	+	58003963	58017959	ARHGEF25	processed_transcript;mRNA;retained_intron;	Rho guanine nucleotide exchange factor (GEF) 25 [Source:HGNC Symbol;Acc:30275]
ENSG00000173715	1.95e-08	1e-07	up	1.08	0.64	11	+	66511922	66610987	C11orf80	processed_transcript;mRNA;retained_intron;	chromosome 11 open reading frame 80 [Source:HGNC Symbol;Acc:26197]
ENSG00000184792	2.05e-08	1.05e-07	up	0.72	0.45	22	+	31089769	31303811	OSBP2	processed_transcript;mRNA;	oxysterol binding protein 2 [Source:HGNC Symbol;Acc:8504]
ENSG00000114923	2.22e-08	1.13e-07	up	0.99	0.62	2	+	220492049	220506702	SLC4A3	processed_transcript;mRNA;	solute carrier family 4, anion exchanger, member 3 [Source:HGNC Symbol;Acc:11029]
ENSG00000140326	2.28e-08	1.16e-07	up	1.28	0.85	15	-	43015762	43029417	CDAN1	mRNA;	congenital dyserythropoietic anemia, type I [Source:HGNC Symbol;Acc:1713]
ENSG00000149926	2.45e-08	1.25e-07	up	1.79	0.97	16	-	30035748	30042194	FAM57B	mRNA;	family with sequence similarity 57, member B [Source:HGNC Symbol;Acc:25295]
ENSG00000142794	2.49e-08	1.26e-07	up	0.89	0.59	1	+	21766621	21811498	NBPF3	mRNA;processed_transcript;	neuroblastoma breakpoint family, member 3 [Source:HGNC Symbol;Acc:25076]
ENSG00000162643	2.53e-08	1.28e-07	up	0.34	0.1	1	+	85464830	85598821	WDR63	mRNA;	WD repeat domain 63 [Source:HGNC Symbol;Acc:30711]
ENSG00000117245	2.63e-08	1.33e-07	up	1.88	1.36	1	-	20990507	21044510	KIF17	processed_transcript;mRNA;	kinesin family member 17 [Source:HGNC Symbol;Acc:19167]
ENSG00000047578	2.63e-08	1.33e-07	up	0.86	0.58	16	+	27561468	27791689	KIAA0556	mRNA;	KIAA0556 [Source:HGNC Symbol;Acc:29068]
ENSG00000205869	2.67e-08	1.35e-07	up	2.54	1.14	11	-	1605572	1606513	KRTAP5-1	mRNA;	keratin associated protein 5-1 [Source:HGNC Symbol;Acc:23596]
ENSG00000116106	2.69e-08	1.36e-07	up	1.1	0.79	2	-	222282747	222438922	EPHA4	mRNA;processed_transcript;retained_intron;	EPH receptor A4 [Source:HGNC Symbol;Acc:3388]
ENSG00000198373	2.89e-08	1.46e-07	up	1.74	1.26	16	+	69796209	69975644	WWP2	mRNA;	WW domain containing E3 ubiquitin protein ligase 2 [Source:HGNC Symbol;Acc:16804]
ENSG00000166444	2.94e-08	1.48e-07	up	0.41	0.27	11	-	8714898	8932498	ST5	processed_transcript;mRNA;retained_intron;	suppression of tumorigenicity 5 [Source:HGNC Symbol;Acc:11350]
ENSG00000100031	3.11e-08	1.56e-07	up	0.49	0.25	22	+	24979718	25024972	GGT1	processed_transcript;mRNA;retained_intron;	gamma-glutamyltransferase 1 [Source:HGNC Symbol;Acc:4250]
ENSG00000182263	3.29e-08	1.65e-07	up	0.82	0.59	2	-	164449906	164592522	FIGN	processed_transcript;mRNA;	fidgetin [Source:HGNC Symbol;Acc:13285]
ENSG00000065361	3.4e-08	1.69e-07	up	0.43	0.21	12	+	56473892	56497128	ERBB3	mRNA;	v-erb-b2 erythroblastic leukemia viral oncogene homolog 3 (avian) [Source:HGNC Symbol;Acc:3431]
ENSG00000104946	3.5e-08	1.74e-07	up	1.32	0.69	19	+	50380682	50392006	TBC1D17	mRNA;	TBC1 domain family, member 17 [Source:HGNC Symbol;Acc:25699]
ENSG00000166750	3.53e-08	1.76e-07	up	1.18	0.76	17	+	33570086	33594739	SLFN5	mRNA;	schlafen family member 5 [Source:HGNC Symbol;Acc:28286]
ENSG00000017373	3.65e-08	1.81e-07	up	0.7	0.48	17	-	36686259	36762183	SRCIN1	mRNA;	SRC kinase signaling inhibitor 1 [Source:HGNC Symbol;Acc:29506]
ENSG00000146112	3.8e-08	1.88e-07	up	1.71	1.22	6	-	30644166	30655672	KIAA1949	processed_transcript;mRNA;	KIAA1949 [Source:HGNC Symbol;Acc:29413]
ENSG00000181016	3.84e-08	1.9e-07	up	1.59	0.91	7	+	112120908	112130942	C7orf53	processed_transcript;mRNA;	chromosome 7 open reading frame 53 [Source:HGNC Symbol;Acc:22036]
ENSG00000256855	3.89e-08	1.92e-07	up	0.35	0.06	1	-	228261614	228264251	AL136379.1	mRNA;	HCG42237Putative uncharacterized protein DKFZp434C0923 [Source:UniProtKB/TrEMBL;Acc:Q9NT86]
ENSG00000136274	3.94e-08	1.95e-07	up	1.66	1.19	7	-	45120037	45128513	NACAD	mRNA;retained_intron;	NAC alpha domain containing [Source:HGNC Symbol;Acc:22196]
ENSG00000183655	3.99e-08	1.97e-07	up	1.46	0.94	15	-	86302554	86338261	KLHL25	mRNA;	kelch-like 25 (Drosophila) [Source:HGNC Symbol;Acc:25732]
ENSG00000162924	4.13e-08	2.03e-07	up	0.73	0.33	2	+	61108656	61150645	REL	mRNA;	v-rel reticuloendotheliosis viral oncogene homolog (avian) [Source:HGNC Symbol;Acc:9954]
ENSG00000170153	4.2e-08	2.07e-07	up	0.64	0.35	4	-	141786725	142134031	RNF150	processed_transcript;mRNA;	ring finger protein 150 [Source:HGNC Symbol;Acc:23138]
ENSG00000106006	4.29e-08	2.11e-07	up	2.83	1.59	7	-	27185015	27190222	HOXA6	processed_transcript;mRNA;	homeobox A6 [Source:HGNC Symbol;Acc:5107]
ENSG00000157353	4.38e-08	2.15e-07	up	1.41	1.02	16	+	70488498	70514177	FUK	processed_transcript;mRNA;	fucokinase [Source:HGNC Symbol;Acc:29500]
ENSG00000185507	4.5e-08	2.2e-07	up	1.05	0.52	11	-	612553	615999	IRF7	mRNA;retained_intron;	interferon regulatory factor 7 [Source:HGNC Symbol;Acc:6122]
ENSG00000158552	4.76e-08	2.32e-07	up	2.23	1.58	2	+	220059959	220074373	ZFAND2B	processed_transcript;mRNA;retained_intron;	zinc finger, AN1-type domain 2B [Source:HGNC Symbol;Acc:25206]
ENSG00000136874	4.86e-08	2.37e-07	up	1.56	1.1	9	+	102668915	102732618	STX17	processed_transcript;mRNA;retained_intron;	syntaxin 17 [Source:HGNC Symbol;Acc:11432]
ENSG00000169118	4.95e-08	2.41e-07	up	0.96	0.7	15	-	64457716	64665968	CSNK1G1	mRNA;	casein kinase 1, gamma 1 [Source:HGNC Symbol;Acc:2454]
ENSG00000177076	5.06e-08	2.46e-07	up	0.58	0.19	9	+	19408925	19452018	ACER2	mRNA;	alkaline ceramidase 2 [Source:HGNC Symbol;Acc:23675]
ENSG00000131480	5.22e-08	2.53e-07	up	1.9	1.21	17	+	40996609	41002722	AOC2	mRNA;	amine oxidase, copper containing 2 (retina- specific) [Source:HGNC Symbol;Acc:549]
ENSG00000107036	5.54e-08	2.68e-07	up	0.9	0.65	9	+	5629025	5776557	KIAA1432	mRNA;retained_intron;	KIAA1432 [Source:HGNC Symbol;Acc:17686]
ENSG00000184163	5.57e-08	2.7e-07	up	3.26	2.16	1	-	1177826	1182102	FAM132A	mRNA;processed_transcript;	family with sequence similarity 132, member A [Source:HGNC Symbol;Acc:32308]
ENSG00000140323	5.67e-08	2.74e-07	up	0.3	0.1	15	+	40650436	40663257	DISP2	mRNA;	dispatched homolog 2 (Drosophila) [Source:HGNC Symbol;Acc:19712]
ENSG00000008083	5.87e-08	2.84e-07	up	1.31	0.96	6	+	15245734	15522252	JARID2	processed_transcript;mRNA;	jumonji, AT rich interactive domain 2 [Source:HGNC Symbol;Acc:6196]
ENSG00000256407	6.45e-08	3.1e-07	up	0.67	0.26	1	-	54606897	54665746	RP11-446E24.4	mRNA;processed_transcript;	/
ENSG00000023171	6.99e-08	3.35e-07	up	0.45	0.27	11	+	123396344	123498482	GRAMD1B	mRNA;retained_intron;	GRAM domain containing 1B [Source:HGNC Symbol;Acc:29214]
ENSG00000121454	7.18e-08	3.44e-07	up	1.25	0.58	1	+	180199442	180244188	LHX4	mRNA;	LIM homeobox 4 [Source:HGNC Symbol;Acc:21734]
ENSG00000114648	7.65e-08	3.65e-07	up	1.17	0.86	3	+	47324407	47388306	KLHL18	processed_transcript;mRNA;retained_intron;	kelch-like 18 (Drosophila) [Source:HGNC Symbol;Acc:29120]
ENSG00000244306	7.86e-08	3.75e-07	up	2.88	1.23	22	-	16161845	16192966	AP000526.1	mRNA;	/
ENSG00000141750	8.36e-08	3.98e-07	up	1.16	0.67	17	-	37366789	37382040	STAC2	mRNA;	SH3 and cysteine rich domain 2 [Source:HGNC Symbol;Acc:23990]
ENSG00000171798	8.55e-08	4.06e-07	up	0.32	0.18	10	+	134973951	135039916	KNDC1	processed_transcript;mRNA;retained_intron;	kinase non-catalytic C-lobe domain (KIND) containing 1 [Source:HGNC Symbol;Acc:29374]
ENSG00000095383	8.8e-08	4.18e-07	up	0.42	0.15	9	-	100961281	101017915	TBC1D2	processed_transcript;mRNA;	TBC1 domain family, member 2 [Source:HGNC Symbol;Acc:18026]
ENSG00000168096	8.84e-08	4.19e-07	up	1.53	1.04	16	-	4746513	4784250	ANKS3	mRNA;	ankyrin repeat and sterile alpha motif domain containing 3 [Source:HGNC Symbol;Acc:29422]
ENSG00000140307	8.86e-08	4.2e-07	down	1.47	2.52	15	-	59930261	59949740	GTF2A2	processed_transcript;mRNA;retained_intron;	general transcription factor IIA, 2, 12kDa [Source:HGNC Symbol;Acc:4647]
ENSG00000106665	9.05e-08	4.28e-07	up	0.89	0.62	7	+	73703803	73820273	CLIP2	mRNA;retained_intron;	CAP-GLY domain containing linker protein 2 [Source:HGNC Symbol;Acc:2586]
ENSG00000130304	9.51e-08	4.49e-07	up	1.35	0.87	19	+	17579578	17616977	SLC27A1	mRNA;	solute carrier family 27 (fatty acid transporter), member 1 [Source:HGNC Symbol;Acc:10995]
ENSG00000163462	1.01e-07	4.75e-07	up	1.22	0.81	1	+	155145873	155157447	TRIM46	processed_transcript;mRNA;	tripartite motif containing 46 [Source:HGNC Symbol;Acc:19019]
ENSG00000198929	1.05e-07	4.93e-07	up	0.46	0.27	1	+	162039564	162353321	NOS1AP	processed_transcript;mRNA;	nitric oxide synthase 1 (neuronal) adaptor protein [Source:HGNC Symbol;Acc:16859]
ENSG00000138623	1.07e-07	5.02e-07	up	0.59	0.26	15	-	74701630	74726300	SEMA7A	mRNA;	semaphorin 7A, GPI membrane anchor (John Milton Hagen blood group) [Source:HGNC Symbol;Acc:10741]
ENSG00000254959	1.12e-07	5.24e-07	up	0.94	0.47	7	+	30791753	30931696	RP4-740D2.1	mRNA;	INMT-FAM188B read-through transcript (INMT- FAM188B), non-coding RNA [Source:RefSeq DNA;Acc:NR_037598]
ENSG00000169402	1.16e-07	5.45e-07	down	0.14	0.41	7	+	6793740	6838996	RSPH10B2	processed_transcript;mRNA;retained_intron;	radial spoke head 10 homolog B2 (Chlamydomonas) [Source:HGNC Symbol;Acc:34385]
ENSG00000111961	1.21e-07	5.67e-07	up	0.66	0.45	6	+	148593440	148873186	SASH1	processed_transcript;mRNA;	SAM and SH3 domain containing 1 [Source:HGNC Symbol;Acc:19182]
ENSG00000256890	1.31e-07	6.09e-07	up	0.62	0.22	7	-	1572089	1574516	AC093734.2	mRNA;	/
ENSG00000176542	1.36e-07	6.32e-07	up	0.4	0.27	3	-	113367232	113415493	KIAA2018	mRNA;retained_intron;	KIAA2018 [Source:HGNC Symbol;Acc:30494]
ENSG00000187624	1.47e-07	6.78e-07	up	0.57	0.14	17	+	260118	264367	C17orf97	mRNA;	chromosome 17 open reading frame 97 [Source:HGNC Symbol;Acc:33800]
ENSG00000134504	1.49e-07	6.88e-07	up	1.08	0.67	18	-	24034874	24209206	KCTD1	mRNA;	potassium channel tetramerisation domain containing 1 [Source:HGNC Symbol;Acc:18249]
ENSG00000144802	1.51e-07	6.96e-07	up	0.87	0.56	3	+	101546835	101579866	NFKBIZ	mRNA;retained_intron;	nuclear factor of kappa light polypeptide gene enhancer in B-cells inhibitor, zeta [Source:HGNC Symbol;Acc:29805]
ENSG00000187091	1.52e-07	6.99e-07	up	0.77	0.43	3	-	38048987	38071253	PLCD1	processed_transcript;mRNA;retained_intron;	phospholipase C, delta 1 [Source:HGNC Symbol;Acc:9060]
ENSG00000137822	1.55e-07	7.14e-07	up	1.8	1.21	15	+	43663313	43698238	TUBGCP4	mRNA;	tubulin, gamma complex associated protein 4 [Source:HGNC Symbol;Acc:16691]
ENSG00000171017	1.56e-07	7.15e-07	up	2.19	1.6	19	+	7953390	7966906	LRRC8E	mRNA;	leucine rich repeat containing 8 family, member E [Source:HGNC Symbol;Acc:26272]
ENSG00000026950	1.57e-07	7.21e-07	up	1.24	0.88	6	+	26402465	26415444	BTN3A1	mRNA;retained_intron;	butyrophilin, subfamily 3, member A1 [Source:HGNC Symbol;Acc:1138]
ENSG00000100100	1.64e-07	7.51e-07	up	0.58	0.26	22	-	31677579	31688520	PIK3IP1	mRNA;retained_intron;	phosphoinositide-3-kinase interacting protein 1 [Source:HGNC Symbol;Acc:24942]
ENSG00000118369	1.68e-07	7.7e-07	up	1.05	0.7	11	+	77899858	77925757	USP35	processed_transcript;mRNA;retained_intron;	ubiquitin specific peptidase 35 [Source:HGNC Symbol;Acc:20061]
ENSG00000085511	1.74e-07	7.94e-07	up	1.03	0.75	6	+	161412759	161551917	MAP3K4	processed_transcript;mRNA;retained_intron;	mitogen-activated protein kinase kinase kinase 4 [Source:HGNC Symbol;Acc:6856]
ENSG00000163482	1.8e-07	8.23e-07	up	0.98	0.68	2	+	219536749	219567439	STK36	mRNA;retained_intron;	serine/threonine kinase 36 [Source:HGNC Symbol;Acc:17209]
ENSG00000255631	1.89e-07	8.6e-07	up	1.05	0.37	5	-	66460366	66461738	AC044799.1	mRNA;	cDNA FLJ56854 [Source:UniProtKB/TrEMBL;Acc:B7Z8K3]
ENSG00000124313	1.99e-07	9.05e-07	up	0.9	0.63	X	-	53262058	53350522	IQSEC2	processed_transcript;mRNA;	IQ motif and Sec7 domain 2 [Source:HGNC Symbol;Acc:29059]
ENSG00000158748	2.12e-07	9.61e-07	up	1.01	0.45	1	+	19991780	20006055	HTR6	mRNA;	5-hydroxytryptamine (serotonin) receptor 6 [Source:HGNC Symbol;Acc:5301]
ENSG00000095370	2.15e-07	9.76e-07	up	0.67	0.36	9	-	130500596	130541020	SH2D3C	processed_transcript;mRNA;	SH2 domain containing 3C [Source:HGNC Symbol;Acc:16884]
ENSG00000147614	2.29e-07	1.03e-06	down	0.73	1.47	8	+	86999552	87166457	ATP6V0D2	mRNA;	ATPase, H+ transporting, lysosomal 38kDa, V0 subunit d2 [Source:HGNC Symbol;Acc:18266]
ENSG00000253815	2.47e-07	1.11e-06	up	2.61	1.73	7	-	45763396	45808617	AC091439.1	mRNA;	/
ENSG00000108018	2.54e-07	1.14e-06	up	0.33	0.15	10	-	108336940	108924292	SORCS1	processed_transcript;mRNA;	sortilin-related VPS10 domain containing receptor 1 [Source:HGNC Symbol;Acc:16697]
ENSG00000105982	2.58e-07	1.16e-06	up	0.94	0.58	7	+	156432975	156469824	RNF32	processed_transcript;mRNA;retained_intron;	ring finger protein 32 [Source:HGNC Symbol;Acc:17118]
ENSG00000197380	2.61e-07	1.17e-06	up	0.59	0.33	19	-	47150869	47164395	DACT3	mRNA;	dapper, antagonist of beta-catenin, homolog 3 (Xenopus laevis) [Source:HGNC Symbol;Acc:30745]
ENSG00000166323	2.61e-07	1.17e-06	up	0.64	0.31	11	-	108179246	108338258	C11orf65	processed_transcript;mRNA;	chromosome 11 open reading frame 65 [Source:HGNC Symbol;Acc:28519]
ENSG00000173846	2.61e-07	1.17e-06	up	0.65	0.31	1	+	45265897	45271662	PLK3	processed_transcript;mRNA;	polo-like kinase 3 [Source:HGNC Symbol;Acc:2154]
ENSG00000182580	2.74e-07	1.22e-06	up	0.63	0.34	3	+	184279572	184300197	EPHB3	mRNA;retained_intron;	EPH receptor B3 [Source:HGNC Symbol;Acc:3394]
ENSG00000161664	2.85e-07	1.27e-06	up	1.91	1.18	17	+	42248074	42256451	ASB16	mRNA;	ankyrin repeat and SOCS box containing 16 [Source:HGNC Symbol;Acc:19768]
ENSG00000126790	2.89e-07	1.29e-06	up	1.03	0.6	14	-	59927081	59951148	C14orf149	mRNA;processed_transcript;retained_intron;	chromosome 14 open reading frame 149 [Source:HGNC Symbol;Acc:20488]
ENSG00000135423	2.96e-07	1.31e-06	up	0.64	0.33	12	-	56864736	56882198	GLS2	processed_transcript;mRNA;retained_intron;	glutaminase 2 (liver, mitochondrial) [Source:HGNC Symbol;Acc:29570]
ENSG00000006071	3.01e-07	1.34e-06	up	0.56	0.34	11	-	17414432	17498449	ABCC8	processed_transcript;mRNA;retained_intron;	ATP-binding cassette, sub-family C (CFTR/MRP), member 8 [Source:HGNC Symbol;Acc:59]
ENSG00000132376	3.16e-07	1.4e-06	up	1.08	0.73	17	-	1397872	1420182	INPP5K	processed_transcript;mRNA;retained_intron;	inositol polyphosphate-5-phosphatase K [Source:HGNC Symbol;Acc:33882]
ENSG00000110237	3.37e-07	1.49e-06	up	0.7	0.5	11	+	73019334	73080136	ARHGEF17	processed_transcript;mRNA;retained_intron;	Rho guanine nucleotide exchange factor (GEF) 17 [Source:HGNC Symbol;Acc:21726]
ENSG00000138771	3.38e-07	1.49e-06	up	0.31	0.2	4	+	77356253	77704406	SHROOM3	processed_transcript;mRNA;retained_intron;	shroom family member 3 [Source:HGNC Symbol;Acc:30422]
ENSG00000122574	3.45e-07	1.52e-06	up	1.08	0.77	7	+	29846102	29956682	WIPF3	mRNA;	WAS/WASL interacting protein family, member 3 [Source:HGNC Symbol;Acc:22004]
ENSG00000115255	3.77e-07	1.65e-06	up	4.12	2.92	19	+	1491023	1497926	REEP6	mRNA;	receptor accessory protein 6 [Source:HGNC Symbol;Acc:30078]
ENSG00000143028	3.82e-07	1.67e-06	up	0.91	0.55	1	+	110009180	110024759	SYPL2	processed_transcript;mRNA;	synaptophysin-like 2 [Source:HGNC Symbol;Acc:27638]
ENSG00000225830	3.97e-07	1.73e-06	up	0.54	0.37	10	-	50663414	50747584	ERCC6	processed_transcript;mRNA;	excision repair cross-complementing rodent repair deficiency, complementation group 6 [Source:HGNC Symbol;Acc:3438]
ENSG00000178038	4.23e-07	1.84e-06	up	0.59	0.4	3	-	46710487	46735194	ALS2CL	mRNA;retained_intron;	ALS2 C-terminal like [Source:HGNC Symbol;Acc:20605]
ENSG00000006607	4.33e-07	1.89e-06	up	0.8	0.58	2	+	242295658	242434256	FARP2	processed_transcript;mRNA;retained_intron;	FERM, RhoGEF and pleckstrin domain protein 2 [Source:HGNC Symbol;Acc:16460]
ENSG00000213199	4.37e-07	1.9e-06	up	1.81	1.19	7	+	150745379	150749843	ACCN3	mRNA;retained_intron;	amiloride-sensitive cation channel 3 [Source:HGNC Symbol;Acc:101]
ENSG00000100033	4.44e-07	1.93e-06	up	0.6	0.37	22	-	18900294	18924066	PRODH	mRNA;retained_intron;	proline dehydrogenase (oxidase) 1 [Source:HGNC Symbol;Acc:9453]
ENSG00000167889	4.48e-07	1.95e-06	up	0.63	0.35	17	+	74864538	74946465	MGAT5B	mRNA;	mannosyl (alpha-1,6-)-glycoprotein beta-1,6-N- acetyl-glucosaminyltransferase, isozyme B [Source:HGNC Symbol;Acc:24140]
ENSG00000256154	4.64e-07	2.01e-06	up	0.82	0.25	1	+	1603429	1604850	AL691432.3	mRNA;	cDNA FLJ61761 [Source:UniProtKB/TrEMBL;Acc:B7Z5B8]
ENSG00000189298	4.75e-07	2.06e-06	up	0.89	0.55	6	+	28317691	28335336	ZKSCAN3	mRNA;	zinc finger with KRAB and SCAN domains 3 [Source:HGNC Symbol;Acc:13853]
ENSG00000205918	4.89e-07	2.11e-06	up	1.54	0.92	16	-	2666122	2693297	AC141586.1	mRNA;	Putative 3-phosphoinositide-dependent protein kinase 2 [Source:UniProtKB/Swiss-Prot;Acc:Q6A1A2]
ENSG00000126070	5.13e-07	2.21e-06	up	0.69	0.42	1	+	36396319	36522063	EIF2C3	processed_transcript;mRNA;	eukaryotic translation initiation factor 2C, 3 [Source:HGNC Symbol;Acc:18421]
ENSG00000124602	5.89e-07	2.52e-06	up	1.9	1.31	6	-	40994772	41006928	UNC5CL	processed_transcript;mRNA;	unc-5 homolog C (C. elegans)-like [Source:HGNC Symbol;Acc:21203]
ENSG00000163947	6.15e-07	2.62e-06	up	0.6	0.37	3	-	56761446	57113357	ARHGEF3	processed_transcript;mRNA;	Rho guanine nucleotide exchange factor (GEF) 3 [Source:HGNC Symbol;Acc:683]
ENSG00000120149	6.48e-07	2.76e-06	up	2.57	1.79	5	+	174151536	174157902	MSX2	mRNA;	msh homeobox 2 [Source:HGNC Symbol;Acc:7392]
ENSG00000175787	6.5e-07	2.76e-06	up	1.04	0.72	9	+	97021593	97063736	ZNF169	processed_transcript;mRNA;	zinc finger protein 169 [Source:HGNC Symbol;Acc:12957]
ENSG00000137834	6.78e-07	2.87e-06	up	0.8	0.41	15	+	66994670	67074338	SMAD6	mRNA;	SMAD family member 6 [Source:HGNC Symbol;Acc:6772]
ENSG00000197321	6.97e-07	2.94e-06	up	0.59	0.42	10	-	29746267	30025710	SVIL	processed_transcript;mRNA;	supervillin [Source:HGNC Symbol;Acc:11480]
ENSG00000221883	7.13e-07	3.01e-06	up	1.6	0.84	3	-	48955221	48956818	C3orf71	mRNA;	chromosome 3 open reading frame 71 [Source:HGNC Symbol;Acc:34425]
ENSG00000164181	7.62e-07	3.2e-06	down	1.03	1.71	5	-	60047618	60140216	ELOVL7	mRNA;	ELOVL family member 7, elongation of long chain fatty acids (yeast) [Source:HGNC Symbol;Acc:26292]
ENSG00000070778	7.92e-07	3.32e-06	up	0.89	0.61	14	-	88932122	89016966	PTPN21	mRNA;	protein tyrosine phosphatase, non-receptor type 21 [Source:HGNC Symbol;Acc:9651]
ENSG00000131037	7.94e-07	3.33e-06	up	0.74	0.37	19	+	55583407	55599290	EPS8L1	mRNA;	EPS8-like 1 [Source:HGNC Symbol;Acc:21295]
ENSG00000133943	8.8e-07	3.66e-06	up	0.68	0.45	14	+	91526677	91691699	C14orf159	processed_transcript;mRNA;retained_intron;	chromosome 14 open reading frame 159 [Source:HGNC Symbol;Acc:20498]
ENSG00000205710	9e-07	3.74e-06	up	0.44	0.18	17	+	4802713	4806227	C17orf107	mRNA;	chromosome 17 open reading frame 107 [Source:HGNC Symbol;Acc:37238]
ENSG00000198723	9.11e-07	3.78e-06	up	0.85	0.44	19	+	7557862	7573336	C19orf45	mRNA;retained_intron;	chromosome 19 open reading frame 45 [Source:HGNC Symbol;Acc:24745]
ENSG00000142751	9.18e-07	3.81e-06	up	3.63	2.63	1	-	27205773	27216788	GPN2	processed_transcript;mRNA;	GPN-loop GTPase 2 [Source:HGNC Symbol;Acc:25513]
ENSG00000204271	9.18e-07	3.81e-06	up	0.98	0.48	X	-	57002815	57021988	Spin3	mRNA;	spindlin family, member 3 [Source:HGNC Symbol;Acc:27272]
ENSG00000215790	9.23e-07	3.83e-06	up	1.17	0.66	1	-	1656277	1677431	SLC35E2	processed_transcript;mRNA;	solute carrier family 35, member E2 [Source:HGNC Symbol;Acc:20863]
ENSG00000116514	9.29e-07	3.85e-06	up	2.51	1.81	1	-	33402046	33430286	RNF19B	mRNA;	ring finger protein 19B [Source:HGNC Symbol;Acc:26886]
ENSG00000127124	9.37e-07	3.88e-06	up	0.3	0.19	1	-	41972036	42501596	HIVEP3	processed_transcript;mRNA;	human immunodeficiency virus type I enhancer binding protein 3 [Source:HGNC Symbol;Acc:13561]
ENSG00000159307	9.55e-07	3.95e-06	up	0.84	0.57	22	-	43599229	43739394	SCUBE1	processed_transcript;mRNA;	signal peptide, CUB domain, EGF-like 1 [Source:HGNC Symbol;Acc:13441]
ENSG00000132003	9.98e-07	4.12e-06	up	1.02	0.68	19	+	13906274	13943044	ZSWIM4	mRNA;	zinc finger, SWIM-type containing 4 [Source:HGNC Symbol;Acc:25704]
ENSG00000101204	1e-06	4.13e-06	up	0.35	0.21	20	-	61974665	62009753	CHRNA4	processed_transcript;mRNA;	cholinergic receptor, nicotinic, alpha 4 [Source:HGNC Symbol;Acc:1958]
ENSG00000160602	1e-06	4.14e-06	up	0.9	0.49	17	+	27055822	27069784	NEK8	mRNA;	NIMA (never in mitosis gene a)- related kinase 8 [Source:HGNC Symbol;Acc:13387]
ENSG00000169758	1e-06	4.14e-06	up	1.19	0.68	15	+	76352178	76497304	C15orf27	mRNA;	chromosome 15 open reading frame 27 [Source:HGNC Symbol;Acc:26763]
ENSG00000164171	1.04e-06	4.26e-06	up	0.53	0.34	5	+	52285156	52390609	ITGA2	mRNA;	integrin, alpha 2 (CD49B, alpha 2 subunit of VLA-2 receptor) [Source:HGNC Symbol;Acc:6137]
ENSG00000056736	1.04e-06	4.28e-06	up	2.25	1.65	3	+	53880607	53899827	IL17RB	mRNA;retained_intron;	interleukin 17 receptor B [Source:HGNC Symbol;Acc:18015]
ENSG00000162065	1.09e-06	4.47e-06	up	1.43	1.03	16	+	2525147	2553486	TBC1D24	mRNA;	TBC1 domain family, member 24 [Source:HGNC Symbol;Acc:29203]
ENSG00000196296	1.11e-06	4.55e-06	up	1.05	0.65	16	+	28889804	28915787	ATP2A1	mRNA;	ATPase, Ca++ transporting, cardiac muscle, fast twitch 1 [Source:HGNC Symbol;Acc:811]
ENSG00000003400	1.17e-06	4.76e-06	up	0.34	0.18	2	+	202047604	202094129	CASP10	processed_transcript;mRNA;retained_intron;	caspase 10, apoptosis-related cysteine peptidase [Source:HGNC Symbol;Acc:1500]
ENSG00000153558	1.18e-06	4.8e-06	up	0.71	0.49	3	+	33318517	33445154	FBXL2	mRNA;processed_transcript;retained_intron;	F-box and leucine-rich repeat protein 2 [Source:HGNC Symbol;Acc:13598]
ENSG00000170835	1.21e-06	4.92e-06	up	0.67	0.28	9	+	135937365	135947248	CEL	mRNA;	carboxyl ester lipase (bile salt-stimulated lipase) [Source:HGNC Symbol;Acc:1848]
ENSG00000171790	1.29e-06	5.24e-06	up	1.28	0.9	1	-	41481269	41488909	SLFNL1	mRNA;	schlafen-like 1 [Source:HGNC Symbol;Acc:26313]
ENSG00000149531	1.47e-06	5.91e-06	up	1.81	1.06	20	+	29611857	29634010	FRG1B	processed_transcript;mRNA;	FSHD region gene 1 family, member B [Source:HGNC Symbol;Acc:15792]
ENSG00000128512	1.5e-06	6.04e-06	up	0.35	0.23	7	-	111366168	111846466	DOCK4	processed_transcript;mRNA;retained_intron;	dedicator of cytokinesis 4 [Source:HGNC Symbol;Acc:19192]
ENSG00000157796	1.54e-06	6.18e-06	up	0.71	0.51	4	+	39184024	39287430	WDR19	processed_transcript;mRNA;retained_intron;	WD repeat domain 19 [Source:HGNC Symbol;Acc:18340]
ENSG00000256435	1.55e-06	6.21e-06	down	0.67	2.01	5	-	72877461	72878281	AC010279.1	mRNA;	/
ENSG00000011332	1.56e-06	6.25e-06	up	1.2	0.85	19	-	38701646	38720354	DPF1	mRNA;retained_intron;	D4, zinc and double PHD fingers family 1 [Source:HGNC Symbol;Acc:20225]
ENSG00000175137	1.56e-06	6.25e-06	up	0.76	0.52	1	-	249104648	249120832	SH3BP5L	mRNA;processed_transcript;	SH3-binding domain protein 5-like [Source:HGNC Symbol;Acc:29360]
ENSG00000111877	1.64e-06	6.52e-06	up	0.51	0.37	6	-	119134618	119256327	MCM9	processed_transcript;mRNA;retained_intron;	minichromosome maintenance complex component 9 [Source:HGNC Symbol;Acc:21484]
ENSG00000140455	1.7e-06	6.78e-06	up	2.16	1.53	15	+	63796794	63883661	USP3	mRNA;	ubiquitin specific peptidase 3 [Source:HGNC Symbol;Acc:12626]
ENSG00000159753	1.72e-06	6.83e-06	up	0.97	0.64	16	+	67679030	67691456	RLTPR	mRNA;	RGD motif, leucine rich repeats, tropomodulin domain and proline-rich containing [Source:HGNC Symbol;Acc:27089]
ENSG00000136828	1.73e-06	6.87e-06	up	0.62	0.46	9	+	129677053	129985445	RALGPS1	processed_transcript;mRNA;	Ral GEF with PH domain and SH3 binding motif 1 [Source:HGNC Symbol;Acc:16851]
ENSG00000196787	1.83e-06	7.25e-06	up	0.68	0.28	6	+	27100832	27103070	HIST1H2AG	mRNA;	histone cluster 1, H2ag [Source:HGNC Symbol;Acc:4737]
ENSG00000166432	1.87e-06	7.4e-06	up	0.39	0.22	X	-	101137262	101187004	ZMAT1	processed_transcript;mRNA;	zinc finger, matrin-type 1 [Source:HGNC Symbol;Acc:29377]
ENSG00000198576	1.87e-06	7.41e-06	up	0.5	0.2	8	-	143692410	143695833	ARC	mRNA;	activity-regulated cytoskeleton-associated protein [Source:HGNC Symbol;Acc:648]
ENSG00000131374	1.91e-06	7.54e-06	up	0.55	0.38	3	-	17199899	18486309	TBC1D5	processed_transcript;mRNA;	TBC1 domain family, member 5 [Source:HGNC Symbol;Acc:19166]
ENSG00000145819	1.93e-06	7.61e-06	up	0.39	0.27	5	+	142149949	142608576	ARHGAP26	processed_transcript;mRNA;retained_intron;	Rho GTPase activating protein 26 [Source:HGNC Symbol;Acc:17073]
ENSG00000138166	1.95e-06	7.7e-06	down	1.5	2.55	10	+	112257596	112271302	DUSP5	processed_transcript;mRNA;	dual specificity phosphatase 5 [Source:HGNC Symbol;Acc:3071]
ENSG00000068024	1.97e-06	7.77e-06	up	0.43	0.31	2	-	239969864	240323348	HDAC4	processed_transcript;mRNA;retained_intron;	histone deacetylase 4 [Source:HGNC Symbol;Acc:14063]
ENSG00000178381	2.01e-06	7.89e-06	up	1.99	1.32	7	-	1191707	1200395	ZFAND2A	processed_transcript;mRNA;retained_intron;	zinc finger, AN1-type domain 2A [Source:HGNC Symbol;Acc:28073]
ENSG00000189143	2.08e-06	8.16e-06	up	0.6	0.34	7	+	73213872	73247017	CLDN4	mRNA;processed_transcript;	claudin 4 [Source:HGNC Symbol;Acc:2046]
ENSG00000197363	2.37e-06	9.24e-06	up	1.19	0.87	8	+	146024261	146036554	ZNF517	processed_transcript;mRNA;retained_intron;	zinc finger protein 517 [Source:HGNC Symbol;Acc:27984]
ENSG00000066827	2.47e-06	9.6e-06	up	0.46	0.3	8	-	135490031	135725292	ZFAT	processed_transcript;mRNA;retained_intron;	zinc finger and AT hook domain containing [Source:HGNC Symbol;Acc:19899]
ENSG00000167619	2.55e-06	9.9e-06	up	1.96	1.21	19	+	42817477	42829214	TMEM145	mRNA;	transmembrane protein 145 [Source:HGNC Symbol;Acc:26912]
ENSG00000204152	2.58e-06	9.99e-06	up	2.67	1.68	10	+	51371390	51732941	TIMM23B	mRNA;processed_transcript;	translocase of inner mitochondrial membrane 23 homolog B (yeast) [Source:HGNC Symbol;Acc:23581]
ENSG00000198624	2.7e-06	1.04e-05	up	0.68	0.42	5	-	150560613	150603706	CCDC69	mRNA;processed_transcript;retained_intron;	coiled-coil domain containing 69 [Source:HGNC Symbol;Acc:24487]
ENSG00000151276	2.83e-06	1.09e-05	up	0.53	0.36	3	-	65342053	66024509	MAGI1	processed_transcript;mRNA;retained_intron;	membrane associated guanylate kinase, WW and PDZ domain containing 1 [Source:HGNC Symbol;Acc:946]
ENSG00000008516	2.93e-06	1.13e-05	up	0.94	0.58	16	+	3096682	3110703	MMP25	mRNA;	matrix metallopeptidase 25 [Source:HGNC Symbol;Acc:14246]
ENSG00000167131	3.12e-06	1.19e-05	up	0.61	0.31	17	+	42977084	42982758	CCDC103	mRNA;	coiled-coil domain containing 103 [Source:HGNC Symbol;Acc:32700]
ENSG00000139133	3.14e-06	1.2e-05	up	0.89	0.54	12	+	34175216	34182629	ALG10	mRNA;retained_intron;	asparagine-linked glycosylation 10, alpha-1,2- glucosyltransferase homolog (S. pombe) [Source:HGNC Symbol;Acc:23162]
ENSG00000042286	3.27e-06	1.25e-05	up	0.84	0.55	10	-	71857979	71892690	AIFM2	processed_transcript;mRNA;	apoptosis-inducing factor, mitochondrion- associated, 2 [Source:HGNC Symbol;Acc:21411]
ENSG00000130950	3.45e-06	1.31e-05	up	0.43	0.23	9	-	97077605	97090991	FAM22F	mRNA;	family with sequence similarity 22, member F [Source:HGNC Symbol;Acc:23450]
ENSG00000133250	3.49e-06	1.33e-05	up	3.09	2.12	19	-	8575463	8579048	ZNF414	mRNA;	zinc finger protein 414 [Source:HGNC Symbol;Acc:20630]
ENSG00000021776	3.66e-06	1.39e-05	up	1.07	0.79	15	-	35147750	35261995	AQR	mRNA;	aquarius homolog (mouse) [Source:HGNC Symbol;Acc:29513]
ENSG00000105641	3.75e-06	1.42e-05	up	0.3	0.1	19	+	17982782	18005982	SLC5A5	mRNA;	solute carrier family 5 (sodium iodide symporter), member 5 [Source:HGNC Symbol;Acc:11040]
ENSG00000112769	3.8e-06	1.44e-05	up	0.46	0.32	6	-	112429963	112576141	LAMA4	processed_transcript;mRNA;retained_intron;	laminin, alpha 4 [Source:HGNC Symbol;Acc:6484]
ENSG00000187987	3.97e-06	1.5e-05	up	0.43	0.18	6	-	28399707	28411279	ZSCAN23	processed_transcript;mRNA;	zinc finger and SCAN domain containing 23 [Source:HGNC Symbol;Acc:21193]
ENSG00000206077	3.99e-06	1.51e-05	up	1.02	0.66	5	-	710475	767067	ZDHHC11B	mRNA;processed_transcript;	zinc finger, DHHC-type containing 11B [Source:HGNC Symbol;Acc:32962]
ENSG00000246576	4.1e-06	1.54e-05	up	1.29	0.62	14	-	70233000	70234430	AL157789.1	mRNA;	/
ENSG00000089847	4.16e-06	1.57e-05	up	1.03	0.7	19	+	4186267	4224811	ANKRD24	mRNA;	ankyrin repeat domain 24 [Source:HGNC Symbol;Acc:29424]
ENSG00000197943	4.23e-06	1.59e-05	up	0.46	0.23	16	+	81812907	81991898	PLCG2	mRNA;	phospholipase C, gamma 2 (phosphatidylinositol- specific) [Source:HGNC Symbol;Acc:9066]
ENSG00000205867	4.29e-06	1.61e-05	up	0.38	0.02	11	-	1618409	1619524	KRTAP5-2	mRNA;	keratin associated protein 5-2 [Source:HGNC Symbol;Acc:23597]
ENSG00000256776	4.3e-06	1.61e-05	up	1.43	0.78	1	-	41156052	41157738	AL031289.2	mRNA;	Nuclear transcription factor Y subunit gamma [Source:UniProtKB/Swiss-Prot;Acc:Q13952]
ENSG00000063127	4.33e-06	1.62e-05	up	0.8	0.44	19	-	49792897	49828474	SLC6A16	mRNA;	solute carrier family 6, member 16 [Source:HGNC Symbol;Acc:13622]
ENSG00000095066	4.65e-06	1.74e-05	up	1.96	1.38	19	-	12873817	12886434	HOOK2	mRNA;	hook homolog 2 (Drosophila) [Source:HGNC Symbol;Acc:19885]
ENSG00000197162	4.82e-06	1.8e-05	up	0.98	0.65	16	-	30590294	30597092	ZNF785	mRNA;	zinc finger protein 785 [Source:HGNC Symbol;Acc:26496]
ENSG00000243789	5e-06	1.86e-05	up	1.79	1.12	15	+	42120283	42129779	JMJD7	mRNA;retained_intron;	jumonji domain containing 7 [Source:HGNC Symbol;Acc:34397]
ENSG00000256318	5.12e-06	1.9e-05	up	2.74	1.18	8	+	141535704	141536250	AC107375.1	mRNA;	Cervical cancer homeoprotein 92 [Source:UniProtKB/TrEMBL;Acc:Q8IZW0]
ENSG00000091073	5.14e-06	1.9e-05	up	0.92	0.65	7	+	76090993	76151394	AC005522.1	processed_transcript;mRNA;retained_intron;	Protein deltex-2 [Source:UniProtKB/Swiss- Prot;Acc:Q86UW9]
ENSG00000124126	6.11e-06	2.24e-05	up	0.37	0.21	20	-	47240790	47444420	PREX1	processed_transcript;mRNA;	phosphatidylinositol-3,4,5-trisphosphate-dependent Rac exchange factor 1 [Source:HGNC Symbol;Acc:32594]
ENSG00000179846	6.26e-06	2.29e-05	up	0.34	0.15	19	-	45653008	45663408	NKPD1	mRNA;	NTPase, KAP family P-loop domain containing 1 [Source:HGNC Symbol;Acc:24739]
ENSG00000116017	6.35e-06	2.32e-05	up	1.7	1.18	19	+	926037	972781	ARID3A	mRNA;	AT rich interactive domain 3A (BRIGHT-like) [Source:HGNC Symbol;Acc:3031]
ENSG00000256027	6.42e-06	2.35e-05	up	1.88	1.24	1	+	156566965	156569202	AL365181.1	mRNA;	/
ENSG00000198106	6.83e-06	2.48e-05	up	0.33	0.18	16	+	29262829	29519817	RUNDC2C	mRNA;retained_intron;	RUN domain containing 2C [Source:HGNC Symbol;Acc:31914]
ENSG00000143387	7.25e-06	2.63e-05	up	0.78	0.34	1	-	150768684	150780799	CTSK	processed_transcript;mRNA;	cathepsin K [Source:HGNC Symbol;Acc:2536]
ENSG00000184619	7.32e-06	2.65e-05	up	0.6	0.28	17	-	8271955	8280029	KRBA2	mRNA;	KRAB-A domain containing 2 [Source:HGNC Symbol;Acc:26989]
ENSG00000169683	7.5e-06	2.71e-05	up	2.27	1.67	17	+	79981280	79989024	LRRC45	mRNA;	leucine rich repeat containing 45 [Source:HGNC Symbol;Acc:28302]
ENSG00000204947	7.74e-06	2.79e-05	up	1.2	0.83	7	-	148799876	148823438	ZNF425	processed_transcript;mRNA;retained_intron;	zinc finger protein 425 [Source:HGNC Symbol;Acc:20690]
ENSG00000198718	7.86e-06	2.83e-05	up	0.6	0.4	14	+	45431393	45543634	FAM179B	mRNA;	family with sequence similarity 179, member B [Source:HGNC Symbol;Acc:19959]
ENSG00000114268	8.82e-06	3.15e-05	up	0.63	0.42	3	-	48555117	48599448	PFKFB4	processed_transcript;mRNA;retained_intron;	6-phosphofructo-2-kinase/fructose-2,6-biphosphatase 4 [Source:HGNC Symbol;Acc:8875]
ENSG00000188786	9.38e-06	3.34e-05	up	0.61	0.32	1	-	38279851	38325292	MTF1	processed_transcript;mRNA;	metal-regulatory transcription factor 1 [Source:HGNC Symbol;Acc:7428]
ENSG00000116396	1.04e-05	3.68e-05	up	0.46	0.31	1	+	110753965	110825722	KCNC4	processed_transcript;mRNA;retained_intron;	potassium voltage-gated channel, Shaw-related subfamily, member 4 [Source:HGNC Symbol;Acc:6236]
ENSG00000167744	1.05e-05	3.71e-05	up	0.75	0.19	19	-	49564397	49567124	NTF4	mRNA;	neurotrophin 4 [Source:HGNC Symbol;Acc:8024]
ENSG00000248628	1.05e-05	3.72e-05	up	1.93	0.99	1	-	222650418	222672545	AL513314.1	mRNA;	/
ENSG00000196967	1.13e-05	3.98e-05	up	1.14	0.81	19	-	37641004	37663615	ZNF585A	mRNA;	zinc finger protein 585A [Source:HGNC Symbol;Acc:26305]
ENSG00000120800	1.16e-05	4.05e-05	up	0.48	0.33	12	+	101673905	101780397	UTP20	mRNA;	UTP20, small subunit (SSU) processome component, homolog (yeast) [Source:HGNC Symbol;Acc:17897]
ENSG00000135436	1.16e-05	4.07e-05	up	0.37	0.16	12	-	49976669	49999422	FAM186B	mRNA;	family with sequence similarity 186, member B [Source:HGNC Symbol;Acc:25296]
ENSG00000163545	1.27e-05	4.41e-05	up	0.3	0.11	1	-	205271187	205290883	NUAK2	mRNA;	NUAK family, SNF1-like kinase, 2 [Source:HGNC Symbol;Acc:29558]
ENSG00000188095	1.27e-05	4.42e-05	up	0.77	0.31	15	+	90319589	90321975	MESP2	mRNA;	mesoderm posterior 2 homolog (mouse) [Source:HGNC Symbol;Acc:29659]
ENSG00000175662	1.31e-05	4.55e-05	up	1.34	0.98	17	-	17750139	17875784	TOM1L2	processed_transcript;mRNA;	target of myb1-like 2 (chicken) [Source:HGNC Symbol;Acc:11984]
ENSG00000159915	1.4e-05	4.84e-05	up	0.54	0.26	19	+	44754318	44815771	ZNF233	mRNA;	zinc finger protein 233 [Source:HGNC Symbol;Acc:30946]
ENSG00000140465	1.47e-05	5.09e-05	up	0.95	0.55	15	-	75011883	75017951	CYP1A1	mRNA;	cytochrome P450, family 1, subfamily A, polypeptide 1 [Source:HGNC Symbol;Acc:2595]
ENSG00000148225	1.5e-05	5.19e-05	up	1.28	0.81	9	-	116077951	116102578	WDR31	processed_transcript;mRNA;	WD repeat domain 31 [Source:HGNC Symbol;Acc:21421]
ENSG00000135828	1.66e-05	5.69e-05	up	0.78	0.55	1	-	182542769	182558391	RNASEL	mRNA;	ribonuclease L (2',5'-oligoisoadenylate synthetase- dependent) [Source:HGNC Symbol;Acc:10050]
ENSG00000091262	1.7e-05	5.82e-05	up	0.64	0.42	16	-	16243422	16317351	ABCC6	mRNA;	ATP-binding cassette, sub-family C (CFTR/MRP), member 6 [Source:HGNC Symbol;Acc:57]
ENSG00000056972	1.75e-05	5.98e-05	up	0.81	0.59	6	-	111877657	111927481	TRAF3IP2	processed_transcript;mRNA;retained_intron;	TRAF3 interacting protein 2 [Source:HGNC Symbol;Acc:1343]
ENSG00000100147	1.84e-05	6.25e-05	up	0.72	0.25	22	+	42196683	42222303	CCDC134	mRNA;	coiled-coil domain containing 134 [Source:HGNC Symbol;Acc:26185]
ENSG00000142197	1.89e-05	6.43e-05	up	0.41	0.28	21	+	37529080	37711195	DOPEY2	processed_transcript;mRNA;retained_intron;	dopey family member 2 [Source:HGNC Symbol;Acc:1291]
ENSG00000232941	1.91e-05	6.49e-05	down	3.91	6.61	8	+	52730143	52730969	AC090186.1	mRNA;	/
ENSG00000099860	1.93e-05	6.53e-05	up	3.85	2.82	19	+	2476123	2478257	GADD45B	mRNA;	growth arrest and DNA-damage-inducible, beta [Source:HGNC Symbol;Acc:4096]
ENSG00000184307	1.93e-05	6.53e-05	up	0.74	0.54	3	+	113666748	113684248	ZDHHC23	processed_transcript;mRNA;	zinc finger, DHHC-type containing 23 [Source:HGNC Symbol;Acc:28654]
ENSG00000163312	1.94e-05	6.57e-05	up	1.32	0.95	4	-	84328496	84377009	HELQ	processed_transcript;mRNA;	helicase, POLQ-like [Source:HGNC Symbol;Acc:18536]
ENSG00000158528	2.01e-05	6.8e-05	up	0.46	0.34	7	+	94536514	94925727	PPP1R9A	mRNA;	protein phosphatase 1, regulatory (inhibitor) subunit 9A [Source:HGNC Symbol;Acc:14946]
ENSG00000135406	2.25e-05	7.56e-05	up	0.66	0.4	12	+	49687485	49692465	PRPH	mRNA;retained_intron;	peripherin [Source:HGNC Symbol;Acc:9461]
ENSG00000121871	2.31e-05	7.77e-05	up	0.63	0.4	3	-	164904508	164914897	SLITRK3	mRNA;	SLIT and NTRK-like family, member 3 [Source:HGNC Symbol;Acc:23501]
ENSG00000110031	2.33e-05	7.81e-05	up	1.66	1.15	11	-	58294344	58345693	LPXN	processed_transcript;mRNA;retained_intron;	leupaxin [Source:HGNC Symbol;Acc:14061]
ENSG00000075043	2.43e-05	8.13e-05	up	0.5	0.29	20	-	62037542	62103993	KCNQ2	processed_transcript;mRNA;	potassium voltage-gated channel, KQT-like subfamily, member 2 [Source:HGNC Symbol;Acc:6296]
ENSG00000011347	2.47e-05	8.28e-05	up	0.61	0.41	11	-	61282785	61348620	SYT7	processed_transcript;mRNA;	synaptotagmin VII [Source:HGNC Symbol;Acc:11514]
ENSG00000099953	2.62e-05	8.73e-05	up	0.45	0.26	22	+	24110413	24126503	MMP11	mRNA;processed_transcript;retained_intron;	matrix metallopeptidase 11 (stromelysin 3) [Source:HGNC Symbol;Acc:7157]
ENSG00000103254	2.66e-05	8.86e-05	down	1.26	2.74	16	+	771158	772590	FAM173A	mRNA;	family with sequence similarity 173, member A [Source:HGNC Symbol;Acc:14152]
ENSG00000244779	2.67e-05	8.88e-05	up	2.44	1.39	5	-	177053083	177099278	AC139795.1	mRNA;	/
ENSG00000168772	2.71e-05	9.02e-05	up	0.42	0.25	4	-	105389469	105416058	CXXC4	processed_transcript;mRNA;	CXXC finger protein 4 [Source:HGNC Symbol;Acc:24593]
ENSG00000189409	2.75e-05	9.13e-05	up	1.3	0.82	1	+	1567474	1570639	MMP23B	processed_transcript;mRNA;retained_intron;	matrix metallopeptidase 23B [Source:HGNC Symbol;Acc:7171]
ENSG00000104808	2.8e-05	9.3e-05	up	0.91	0.33	19	+	49436939	49448226	DHDH	mRNA;	dihydrodiol dehydrogenase (dimeric) [Source:HGNC Symbol;Acc:17887]
ENSG00000106078	2.82e-05	9.35e-05	up	0.3	0.21	7	-	51083909	51384515	COBL	mRNA;retained_intron;	cordon-bleu homolog (mouse) [Source:HGNC Symbol;Acc:22199]
ENSG00000088543	2.83e-05	9.38e-05	up	1.19	0.81	3	-	50595462	50608458	C3orf18	processed_transcript;mRNA;	chromosome 3 open reading frame 18 [Source:HGNC Symbol;Acc:24837]
ENSG00000214176	2.86e-05	9.48e-05	up	0.86	0.44	17	-	62796901	62833243	AC103810.1	mRNA;	cDNA FLJ60005, moderately similar to Homo sapiens pleckstrin homology domain containing, family M member 1,
ENSG00000172530	2.87e-05	9.51e-05	up	0.73	0.53	16	+	87984042	88152028	BANP	processed_transcript;mRNA;retained_intron;	BTG3 associated nuclear protein [Source:HGNC Symbol;Acc:13450]
ENSG00000166289	2.93e-05	9.7e-05	up	1.27	0.72	19	+	30156327	30166376	PLEKHF1	mRNA;	pleckstrin homology domain containing, family F (with FYVE domain) member 1 [Source:HGNC Symbol;Acc:20764]
ENSG00000167394	2.96e-05	9.8e-05	up	1.29	0.94	16	-	31072164	31085577	ZNF668	mRNA;	zinc finger protein 668 [Source:HGNC Symbol;Acc:25821]
ENSG00000164362	2.98e-05	9.86e-05	up	0.68	0.44	5	-	1253262	1295184	TERT	processed_transcript;mRNA;retained_intron;	telomerase reverse transcriptase [Source:HGNC Symbol;Acc:11730]
ENSG00000155980	2.99e-05	9.88e-05	up	0.78	0.56	12	+	57943781	57980415	KIF5A	mRNA;	kinesin family member 5A [Source:HGNC Symbol;Acc:6323]
ENSG00000185753	3.02e-05	9.96e-05	up	1.13	0.81	X	-	40488285	40506819	cxorf38	mRNA;	chromosome X open reading frame 38 [Source:HGNC Symbol;Acc:28589]
ENSG00000167703	3.1e-05	0.000102111	up	1.13	0.77	17	-	1477666	1532180	SLC43A2	mRNA;	solute carrier family 43, member 2 [Source:HGNC Symbol;Acc:23087]
ENSG00000242574	3.22e-05	0.000105613	up	0.46	0.26	6	-	32902406	32908847	HLA-DMB	mRNA;retained_intron;	major histocompatibility complex, class II, DM beta [Source:HGNC Symbol;Acc:4935]
ENSG00000065989	3.38e-05	0.000110636	up	0.72	0.51	19	+	10527449	10580305	PDE4A	mRNA;	phosphodiesterase 4A, cAMP-specific [Source:HGNC Symbol;Acc:8780]
ENSG00000131080	3.59e-05	0.000116917	up	0.45	0.22	X	-	65815479	65859108	EDA2R	mRNA;	ectodysplasin A2 receptor [Source:HGNC Symbol;Acc:17756]
ENSG00000169047	4.06e-05	0.000131145	up	0.54	0.36	2	-	227599757	227664475	IRS1	processed_transcript;mRNA;	insulin receptor substrate 1 [Source:HGNC Symbol;Acc:6125]
ENSG00000128298	4.2e-05	0.000135397	up	0.85	0.46	22	-	38480896	38506677	BAIAP2L2	mRNA;	BAI1-associated protein 2-like 2 [Source:HGNC Symbol;Acc:26203]
ENSG00000159640	4.2e-05	0.000135384	up	0.45	0.3	17	+	61554422	61599209	ACE	processed_transcript;mRNA;	angiotensin I converting enzyme (peptidyl- dipeptidase A) 1 [Source:HGNC Symbol;Acc:2707]
ENSG00000134533	4.41e-05	0.000141956	up	0.32	0.14	12	-	15260717	15501609	RERG	processed_transcript;mRNA;retained_intron;	RAS-like, estrogen-regulated, growth inhibitor [Source:HGNC Symbol;Acc:15980]
ENSG00000160439	4.66e-05	0.00014972	up	1.08	0.73	19	-	55555711	55580914	RDH13	mRNA;	retinol dehydrogenase 13 (all-trans/9-cis) [Source:HGNC Symbol;Acc:19978]
ENSG00000174469	4.69e-05	0.000150488	up	0.36	0.25	7	+	145813453	148118090	CNTNAP2	processed_transcript;mRNA;	contactin associated protein-like 2 [Source:HGNC Symbol;Acc:13830]
ENSG00000076650	5.11e-05	0.000162801	up	1.03	0.7	19	+	33571786	33621318	GPATCH1	mRNA;	G patch domain containing 1 [Source:HGNC Symbol;Acc:24658]
ENSG00000135083	5.12e-05	0.00016308	up	0.3	0.14	5	-	159678659	159772403	CCNJL	processed_transcript;mRNA;	cyclin J-like [Source:HGNC Symbol;Acc:25876]
ENSG00000179240	5.15e-05	0.000163991	up	0.36	0.25	11	+	76092357	76125663	RP11-111M22.2	mRNA;processed_transcript;	/
ENSG00000165046	5.23e-05	0.000166375	up	0.73	0.53	8	+	38243725	38267045	LETM2	processed_transcript;mRNA;retained_intron;	leucine zipper-EF-hand containing transmembrane protein 2 [Source:HGNC Symbol;Acc:14648]
ENSG00000165233	5.47e-05	0.000173399	up	1.51	1.1	9	+	95858500	95875565	C9orf89	processed_transcript;mRNA;	chromosome 9 open reading frame 89 [Source:HGNC Symbol;Acc:28148]
ENSG00000139190	5.54e-05	0.000175799	up	1.29	0.94	12	-	6571403	6580153	VAMP1	processed_transcript;mRNA;	vesicle-associated membrane protein 1 (synaptobrevin 1) [Source:HGNC Symbol;Acc:12642]
ENSG00000065923	5.62e-05	0.00017803	up	0.5	0.28	X	-	46464753	46618490	slc9a7	processed_transcript;mRNA;	solute carrier family 9 (sodium/hydrogen exchanger), member 7 [Source:HGNC Symbol;Acc:17123]
ENSG00000110921	5.66e-05	0.000179216	up	0.71	0.5	12	+	110011060	110035067	MVK	processed_transcript;mRNA;retained_intron;	mevalonate kinase [Source:HGNC Symbol;Acc:7530]
ENSG00000151876	5.83e-05	0.000184039	up	1.02	0.67	5	+	41925356	41941845	FBXO4	mRNA;retained_intron;	F-box protein 4 [Source:HGNC Symbol;Acc:13583]
ENSG00000154229	5.83e-05	0.000184039	up	0.42	0.27	17	+	64298944	64801114	PRKCA	mRNA;	protein kinase C, alpha [Source:HGNC Symbol;Acc:9393]
ENSG00000068781	6.14e-05	0.000193243	up	0.46	0.26	2	+	48757064	49003638	STON1-GTF2A1L	processed_transcript;mRNA;	STON1-GTF2A1L readthrough [Source:HGNC Symbol;Acc:30651]
ENSG00000117115	6.16e-05	0.000193784	up	0.32	0.18	1	-	17393256	17445948	PADI2	processed_transcript;mRNA;	peptidyl arginine deiminase, type II [Source:HGNC Symbol;Acc:18341]
ENSG00000126709	6.16e-05	0.000193784	up	2.2	1.22	1	-	27992572	27998729	IFI6	mRNA;	interferon, alpha-inducible protein 6 [Source:HGNC Symbol;Acc:4054]
ENSG00000160117	6.25e-05	0.000196528	up	1.23	0.86	19	+	17392454	17398455	ANKLE1	mRNA;	ankyrin repeat and LEM domain containing 1 [Source:HGNC Symbol;Acc:26812]
ENSG00000196544	6.29e-05	0.000197414	up	1.8	1.23	17	-	8091652	8093564	C17orf59	mRNA;	chromosome 17 open reading frame 59 [Source:HGNC Symbol;Acc:25939]
ENSG00000043143	6.33e-05	0.000198796	up	0.36	0.25	5	+	133860003	133918918	PHF15	processed_transcript;mRNA;retained_intron;	PHD finger protein 15 [Source:HGNC Symbol;Acc:22984]
ENSG00000109063	6.56e-05	0.000205593	up	0.51	0.34	17	-	10531844	10559465	MYH3	mRNA;	myosin, heavy chain 3, skeletal muscle, embryonic [Source:HGNC Symbol;Acc:7573]
ENSG00000256107	6.66e-05	0.000208659	up	1.71	0.93	7	+	91763170	91764204	AC000120.1	mRNA;	cDNA FLJ56789 [Source:UniProtKB/TrEMBL;Acc:B4DSF3]
ENSG00000256602	7.52e-05	0.000233364	up	0.36	0.09	12	-	45609077	45611004	AC009248.1	mRNA;	/
ENSG00000102057	7.65e-05	0.000237379	up	0.57	0.39	X	-	48818639	48827976	KCND1	mRNA;	potassium voltage-gated channel, Shal-related subfamily, member 1 [Source:HGNC Symbol;Acc:6237]
ENSG00000152763	7.72e-05	0.000239077	up	0.37	0.23	1	-	67278568	67390570	WDR78	processed_transcript;mRNA;	WD repeat domain 78 [Source:HGNC Symbol;Acc:26252]
ENSG00000166377	8.03e-05	0.000248189	up	0.44	0.27	18	+	76829394	77138278	ATP9B	mRNA;	ATPase, class II, type 9B [Source:HGNC Symbol;Acc:13541]
ENSG00000167281	8.06e-05	0.00024912	up	0.79	0.58	17	-	77085427	77613550	RBFOX3	processed_transcript;mRNA;	RNA binding protein, fox-1 homolog (C. elegans) 3 [Source:HGNC Symbol;Acc:27097]
ENSG00000152804	8.16e-05	0.000251663	down	1.17	2	10	+	94449712	94455397	HHEX	processed_transcript;mRNA;	hematopoietically expressed homeobox [Source:HGNC Symbol;Acc:4901]
ENSG00000184922	8.52e-05	0.000261906	up	0.84	0.57	17	+	43299292	43324681	FMNL1	mRNA;	formin-like 1 [Source:HGNC Symbol;Acc:1212]
ENSG00000129048	8.73e-05	0.000267703	up	0.44	0.18	3	+	132316081	132337811	CCRL1	mRNA;	chemokine (C-C motif) receptor-like 1 [Source:HGNC Symbol;Acc:1611]
ENSG00000187097	8.84e-05	0.0002707	up	0.95	0.54	14	-	74433193	74486026	ENTPD5	mRNA;	ectonucleoside triphosphate diphosphohydrolase 5 [Source:HGNC Symbol;Acc:3367]
ENSG00000215394	8.84e-05	0.0002707	up	2.75	1.57	14	-	19894148	19925300	C14orf17	mRNA;	chromosome 14 open reading frame 17 [Source:HGNC Symbol;Acc:19436]
ENSG00000204248	9.02e-05	0.000275664	up	0.34	0.21	6	-	33130458	33160276	COL11A2	processed_transcript;mRNA;	collagen, type XI, alpha 2 [Source:HGNC Symbol;Acc:2187]
ENSG00000010310	9.02e-05	0.000275655	up	0.76	0.39	19	+	46171502	46185704	GIPR	mRNA;	gastric inhibitory polypeptide receptor [Source:HGNC Symbol;Acc:4271]
ENSG00000106336	9.14e-05	0.000278928	up	0.92	0.61	7	+	100181605	100198740	FBXO24	processed_transcript;mRNA;retained_intron;	F-box protein 24 [Source:HGNC Symbol;Acc:13595]
ENSG00000173320	9.32e-05	0.000283981	up	0.54	0.35	4	+	184774584	184938894	STOX2	mRNA;processed_transcript;	storkhead box 2 [Source:HGNC Symbol;Acc:25450]
ENSG00000008394	9.33e-05	0.000284101	down	0.25	0.46	12	+	16500076	16762193	MGST1	TEC;processed_transcript;mRNA;retained_intron;	microsomal glutathione S-transferase 1 [Source:HGNC Symbol;Acc:7061]
ENSG00000141524	9.43e-05	0.000286833	up	0.79	0.49	17	-	76108999	76128488	TMC6	mRNA;	transmembrane channel-like 6 [Source:HGNC Symbol;Acc:18021]
ENSG00000132669	9.47e-05	0.000288027	up	0.44	0.27	20	+	19867165	19983101	RIN2	processed_transcript;mRNA;	Ras and Rab interactor 2 [Source:HGNC Symbol;Acc:18750]
ENSG00000178809	9.59e-05	0.000291441	down	0.17	0.38	7	+	75024337	75040279	TRIM73	processed_transcript;mRNA;retained_intron;	tripartite motif containing 73 [Source:HGNC Symbol;Acc:18162]
ENSG00000255121	9.69e-05	0.000294115	up	1.26	0.69	11	-	118866905	118868714	RP11-110I1.12	mRNA;	/
ENSG00000184206	9.85e-05	0.000298562	up	0.87	0.58	15	+	84904525	84911429	GOLGA6L4	mRNA;retained_intron;	golgin A6 family-like 4 [Source:HGNC Symbol;Acc:27256]
ENSG00000185989	0.00010467	0.000315976	up	0.76	0.52	13	-	114747194	114898086	RASA3	mRNA;	RAS p21 protein activator 3 [Source:HGNC Symbol;Acc:20331]
ENSG00000187730	0.000107653	0.000324452	up	0.59	0.26	1	+	1950780	1962192	GABRD	mRNA;	gamma-aminobutyric acid (GABA) A receptor, delta [Source:HGNC Symbol;Acc:4084]
ENSG00000101342	0.000111761	0.000336289	up	0.62	0.3	20	+	35504534	35522638	C20orf118	mRNA;	chromosome 20 open reading frame 118 [Source:HGNC Symbol;Acc:16112]
ENSG00000117013	0.000118864	0.000356017	up	0.67	0.44	1	+	41249684	41306124	KCNQ4	processed_transcript;mRNA;	potassium voltage-gated channel, KQT-like subfamily, member 4 [Source:HGNC Symbol;Acc:6298]
ENSG00000147234	0.00011896	0.000356224	up	0.44	0.32	X	+	106765680	106848481	Frmpd3	processed_transcript;mRNA;	FERM and PDZ domain containing 3 [Source:HGNC Symbol;Acc:29382]
ENSG00000223474	0.000120407	0.000360143	up	0.35	0.12	1	-	26145212	26147288	AL020996.1	mRNA;	/
ENSG00000178919	0.000123869	0.000369563	up	1.1	0.78	9	+	100615536	100618986	FOXE1	mRNA;	forkhead box E1 (thyroid transcription factor 2) [Source:HGNC Symbol;Acc:3806]
ENSG00000163072	0.000124378	0.000370999	up	0.38	0.22	2	+	169643049	169722024	NOSTRIN	mRNA;retained_intron;	nitric oxide synthase trafficker [Source:HGNC Symbol;Acc:20203]
ENSG00000145002	0.000127404	0.000379155	up	0.73	0.34	8	-	12282913	12293915	FAM86B2	mRNA;	family with sequence similarity 86, member B2 [Source:HGNC Symbol;Acc:32222]
ENSG00000186523	0.00012805	0.000380989	up	0.71	0.52	8	-	12035972	12052469	FAM86B1	processed_transcript;mRNA;retained_intron;	family with sequence similarity 86, member B1 [Source:HGNC Symbol;Acc:28268]
ENSG00000172458	0.000134535	0.000398102	down	0.53	0.97	13	+	21276266	21297237	IL17D	mRNA;processed_transcript;	interleukin 17D [Source:HGNC Symbol;Acc:5984]
ENSG00000203811	0.000138105	0.000407556	up	1.43	0.9	1	-	149811110	149812765	HIST2H3C	mRNA;	histone cluster 2, H3c [Source:HGNC Symbol;Acc:20503]
ENSG00000128274	0.000140832	0.000414945	up	0.71	0.42	22	-	43088127	43117304	A4GALT	processed_transcript;mRNA;	alpha 1,4-galactosyltransferase [Source:HGNC Symbol;Acc:18149]
ENSG00000167749	0.000140953	0.000415209	up	0.31	0.05	19	-	51409608	51413994	KLK4	mRNA;	kallikrein-related peptidase 4 [Source:HGNC Symbol;Acc:6365]
ENSG00000149346	0.0001413	0.000416137	up	0.33	0.09	20	+	10415951	10617477	C20orf94	mRNA;	chromosome 20 open reading frame 94 [Source:HGNC Symbol;Acc:16225]
ENSG00000182326	0.000143081	0.000421189	up	0.42	0.27	12	+	7096351	7178336	C1S	processed_transcript;mRNA;retained_intron;	complement component 1, s subcomponent [Source:HGNC Symbol;Acc:1247]
ENSG00000180660	0.000143565	0.000422519	up	0.5	0.26	13	-	36047926	36050832	MAB21L1	mRNA;	mab-21-like 1 (C. elegans) [Source:HGNC Symbol;Acc:6757]
ENSG00000068489	0.000144912	0.000426003	up	1.89	1.37	17	+	57233101	57279924	PRR11	mRNA;	proline rich 11 [Source:HGNC Symbol;Acc:25619]
ENSG00000188215	0.000146455	0.000430343	up	0.66	0.39	16	-	20869396	20911706	DCUN1D3	mRNA;	DCN1, defective in cullin neddylation 1, domain containing 3 (S. cerevisiae) [Source:HGNC Symbol;Acc:28734]
ENSG00000214356	0.000151842	0.000444819	up	0.37	0.17	9	-	140678525	140682858	AL611925.1	mRNA;	cDNA FLJ43999 fis, clone TESTI4021491 [Source:UniProtKB/TrEMBL;Acc:Q6ZU49]
ENSG00000162931	0.000163132	0.000474475	up	0.69	0.44	1	-	228595641	228604562	TRIM17	mRNA;	tripartite motif containing 17 [Source:HGNC Symbol;Acc:13430]
ENSG00000255769	0.000163132	0.000474475	up	0.96	0.61	15	-	82764079	82798184	AC135995.4	mRNA;	/
ENSG00000149050	0.000164119	0.000477082	up	0.71	0.43	11	-	7020549	7041599	ZNF214	processed_transcript;mRNA;	zinc finger protein 214 [Source:HGNC Symbol;Acc:13006]
ENSG00000187848	0.000166299	0.000482987	up	0.94	0.54	12	+	133195366	133198972	P2RX2	mRNA;	purinergic receptor P2X, ligand-gated ion channel, 2 [Source:HGNC Symbol;Acc:15459]
ENSG00000125462	0.000166419	0.000483228	up	0.34	0.22	1	-	156374044	156400493	C1orf61	processed_transcript;mRNA;	chromosome 1 open reading frame 61 [Source:HGNC Symbol;Acc:30780]
ENSG00000110900	0.000167669	0.000486316	up	0.35	0.23	12	+	31079362	31149534	TSPAN11	mRNA;	tetraspanin 11 [Source:HGNC Symbol;Acc:30795]
ENSG00000087258	0.000172292	0.000498503	up	0.56	0.34	16	+	56225302	56391354	GNAO1	mRNA;	guanine nucleotide binding protein (G protein), alpha activating activity polypeptide O [Source:HGNC Symbol;Acc:4389]
ENSG00000167037	0.000172471	0.000498909	up	0.34	0.23	22	+	25202188	25323545	SGSM1	processed_transcript;mRNA;retained_intron;	small G protein signaling modulator 1 [Source:HGNC Symbol;Acc:29410]
ENSG00000167065	0.000189531	0.000545351	up	0.44	0.26	22	-	31048038	31063877	DUSP18	processed_transcript;mRNA;	dual specificity phosphatase 18 [Source:HGNC Symbol;Acc:18484]
ENSG00000157240	0.000190958	0.000549095	up	0.69	0.47	7	+	90893783	90898123	FZD1	mRNA;	frizzled homolog 1 (Drosophila) [Source:HGNC Symbol;Acc:4038]
ENSG00000224997	0.000193864	0.000556836	up	1.5	0.95	14	+	104177607	104179149	AL049840.1	mRNA;	cDNA FLJ53535 [Source:UniProtKB/TrEMBL;Acc:B4DK98]
ENSG00000255975	0.000194048	0.000557242	up	0.56	0.2	22	-	31478142	31479551	AC005005.2	mRNA;	HCG2010942 [Source:UniProtKB/TrEMBL;Acc:Q96EQ7]
ENSG00000022567	0.000205633	0.000588045	up	0.41	0.3	8	-	142217265	142318404	SLC45A4	processed_transcript;mRNA;	solute carrier family 45, member 4 [Source:HGNC Symbol;Acc:29196]
ENSG00000235961	0.000208474	0.000595517	down	0.66	1.23	X	+	152240819	152243401		mRNA;	Paraneoplastic antigen-like protein 6A [Source:UniProtKB/Swiss-Prot;Acc:Q96A40]
ENSG00000089060	0.000208581	0.000595692	up	0.96	0.64	12	-	113736572	113772925	SLC24A6	mRNA;	solute carrier family 24 (sodium/potassium/calcium exchanger), member 6 [Source:HGNC Symbol;Acc:26175]
ENSG00000196378	0.00020927	0.000597136	up	1.26	0.92	8	-	145997611	146012730	ZNF34	mRNA;retained_intron;	zinc finger protein 34 [Source:HGNC Symbol;Acc:13098]
ENSG00000176714	0.00021064	0.00060078	up	0.73	0.45	2	-	27848506	27851879	CCDC121	mRNA;	coiled-coil domain containing 121 [Source:HGNC Symbol;Acc:25833]
ENSG00000053702	0.000221397	0.00062912	up	0.71	0.43	12	-	2934514	2944710	NRIP2	mRNA;	nuclear receptor interacting protein 2 [Source:HGNC Symbol;Acc:23078]
ENSG00000181896	0.000256942	0.000723964	up	1.68	1.19	19	+	19779605	19791761	ZNF101	mRNA;processed_transcript;	zinc finger protein 101 [Source:HGNC Symbol;Acc:12881]
ENSG00000101162	0.000268635	0.00075446	up	0.37	0.19	20	+	57594309	57601709	TUBB1	mRNA;	tubulin, beta 1 [Source:HGNC Symbol;Acc:16257]
ENSG00000171227	0.000268893	0.000755021	up	0.73	0.42	2	+	120187477	120196096	TMEM37	processed_transcript;mRNA;	transmembrane protein 37 [Source:HGNC Symbol;Acc:18216]
ENSG00000239511	0.000269706	0.000756816	up	0.35	0.15	22	-	21477050	21482352	POM121L7	mRNA;	POM121 membrane glycoprotein-like 7 [Source:HGNC Symbol;Acc:35444]
ENSG00000136141	0.000277455	0.000776718	up	0.59	0.42	13	+	47127303	47325710	LRCH1	mRNA;retained_intron;	leucine-rich repeats and calponin homology (CH) domain containing 1 [Source:HGNC Symbol;Acc:20309]
ENSG00000146530	0.00028094	0.000784872	up	0.33	0.2	7	-	12370511	12443567	VWDE	mRNA;retained_intron;	von Willebrand factor D and EGF domains [Source:HGNC Symbol;Acc:21897]
ENSG00000241043	0.000284001	0.000792233	up	0.46	0.18	9	+	32566787	32568619	TIGD1L2	mRNA;	tigger transposable element derived 1-like 2 [Source:HGNC Symbol;Acc:31424]
ENSG00000174332	0.000284845	0.000794162	up	0.49	0.26	1	-	53971910	54199877	GLIS1	mRNA;	GLIS family zinc finger 1 [Source:HGNC Symbol;Acc:29525]
ENSG00000136059	0.000291387	0.00081084	up	0.34	0.21	3	+	38029550	38048679	VILL	mRNA;retained_intron;	villin-like [Source:HGNC Symbol;Acc:30906]
ENSG00000198680	0.000298602	0.00082844	down	1.05	1.73	9	-	25676396	25678856	TUSC1	mRNA;	tumor suppressor candidate 1 [Source:HGNC Symbol;Acc:31010]
ENSG00000189184	0.000300978	0.000834497	up	0.38	0.24	4	-	138440072	138453648	PCDH18	mRNA;	protocadherin 18 [Source:HGNC Symbol;Acc:14268]
ENSG00000074370	0.000303432	0.000840765	up	0.52	0.34	17	-	3822869	3867736	ATP2A3	mRNA;	ATPase, Ca++ transporting, ubiquitous [Source:HGNC Symbol;Acc:813]
ENSG00000146233	0.000318045	0.000877707	up	0.99	0.67	6	-	46517541	46620523	CYP39A1	processed_transcript;mRNA;	cytochrome P450, family 39, subfamily A, polypeptide 1 [Source:HGNC Symbol;Acc:17449]
ENSG00000122547	0.000319947	0.000882021	up	0.61	0.43	7	+	36192758	36341152	EEPD1	mRNA;retained_intron;	endonuclease/exonuclease/phosphatase family domain containing 1 [Source:HGNC Symbol;Acc:22223]
ENSG00000106086	0.000342019	0.000939487	up	0.57	0.41	7	+	30067020	30170096	PLEKHA8	mRNA;processed_transcript;retained_intron;	pleckstrin homology domain containing, family A (phosphoinositide binding specific) member 8 [Source:HGNC Symbol;Acc:30037]
ENSG00000142539	0.00034774	0.000953795	up	0.39	0.11	19	+	50922195	50932246	SPIB	mRNA;	Spi-B transcription factor (Spi-1/PU.1 related) [Source:HGNC Symbol;Acc:11242]
ENSG00000102032	0.000351238	0.000962781	up	0.65	0.35	X	-	153200716	153210232	Renbp	processed_transcript;mRNA;retained_intron;	renin binding protein [Source:HGNC Symbol;Acc:9959]
ENSG00000171786	0.000365587	0.00100043	up	0.49	0.25	1	+	160336857	160342638	NHLH1	mRNA;	nescient helix loop helix 1 [Source:HGNC Symbol;Acc:7817]
ENSG00000204173	0.000379755	0.00103539	up	0.31	0.1	9	-	114365111	114393569	C9orf29	mRNA;	chromosome 9 open reading frame 29 [Source:HGNC Symbol;Acc:23369]
ENSG00000158825	0.000392086	0.00106645	up	1.5	0.82	1	+	20915441	20945401	CDA	processed_transcript;mRNA;	cytidine deaminase [Source:HGNC Symbol;Acc:1712]
ENSG00000256454	0.000401145	0.00108881	up	0.3	0.06	22	-	23502124	23503394	AC000029.3	mRNA;	/
ENSG00000177984	0.000416313	0.00112599	up	0.37	0.17	9	-	139654086	139660707	LCN15	processed_transcript;mRNA;	lipocalin 15 [Source:HGNC Symbol;Acc:33777]
ENSG00000088992	0.000417374	0.00112816	up	0.41	0.14	12	-	117476728	117537284	TESC	processed_transcript;mRNA;retained_intron;	tescalcin [Source:HGNC Symbol;Acc:26065]
ENSG00000131435	0.000446957	0.0011999	up	1.06	0.77	5	+	131593364	131609147	PDLIM4	processed_transcript;mRNA;retained_intron;	PDZ and LIM domain 4 [Source:HGNC Symbol;Acc:16501]
ENSG00000205744	0.000463557	0.00124037	up	0.36	0.18	19	-	6467219	6481798	DENND1C	mRNA;	DENN/MADD domain containing 1C [Source:HGNC Symbol;Acc:26225]
ENSG00000135537	0.000466233	0.00124728	up	0.4	0.28	6	+	108616098	108847999	LACE1	processed_transcript;mRNA;retained_intron;	lactation elevated 1 [Source:HGNC Symbol;Acc:16411]
ENSG00000108309	0.000470039	0.00125643	up	0.57	0.31	17	+	42385943	42396039	RUNDC3A	mRNA;	RUN domain containing 3A [Source:HGNC Symbol;Acc:16984]
ENSG00000150477	0.000499436	0.00132819	up	0.44	0.29	18	+	34409069	34811481	KIAA1328	mRNA;	KIAA1328 [Source:HGNC Symbol;Acc:29248]
ENSG00000168062	0.000499978	0.00132936	up	0.33	0.15	11	-	64755415	64764517	BATF2	mRNA;retained_intron;	basic leucine zipper transcription factor, ATF-like 2 [Source:HGNC Symbol;Acc:25163]
ENSG00000162241	0.000532143	0.00140656	up	0.34	0.23	11	-	65142663	65151172	SLC25A45	mRNA;retained_intron;	solute carrier family 25, member 45 [Source:HGNC Symbol;Acc:27442]
ENSG00000162188	0.000538215	0.00142203	up	1.22	0.6	11	+	62475130	62476673	GNG3	mRNA;	guanine nucleotide binding protein (G protein), gamma 3 [Source:HGNC Symbol;Acc:4405]
ENSG00000255038	0.000541862	0.0014305	up	0.84	0.19	11	-	65834748	65837090	RP11-1167A19.2	mRNA;	/
ENSG00000186648	0.000547583	0.00144414	up	0.39	0.24	14	+	24521206	24538916	LRRC16B	mRNA;	leucine rich repeat containing 16B [Source:HGNC Symbol;Acc:20272]
ENSG00000072133	0.000553731	0.00145888	up	0.78	0.51	X	-	83318984	83442933	RPS6KA6	processed_transcript;mRNA;	ribosomal protein S6 kinase, 90kDa, polypeptide 6 [Source:HGNC Symbol;Acc:10435]
ENSG00000196860	0.000559346	0.00147248	down	3.24	5.53	14	+	58862634	58875419	TOMM20L	mRNA;	translocase of outer mitochondrial membrane 20 homolog (yeast)-like [Source:HGNC Symbol;Acc:33752]
ENSG00000134461	0.000583036	0.00152959	up	0.98	0.69	10	-	5903689	5931869	ANKRD16	mRNA;retained_intron;	ankyrin repeat domain 16 [Source:HGNC Symbol;Acc:23471]
ENSG00000101115	0.00058804	0.00154085	up	0.65	0.44	20	-	50400581	50419014	SALL4	processed_transcript;mRNA;	sal-like 4 (Drosophila) [Source:HGNC Symbol;Acc:15924]
ENSG00000116525	0.000610184	0.00159439	up	0.81	0.58	1	-	33611003	33647671	TRIM62	processed_transcript;mRNA;	tripartite motif containing 62 [Source:HGNC Symbol;Acc:25574]
ENSG00000167183	0.00061062	0.00159505	up	0.45	0.16	17	-	46029336	46035110	PRR15L	mRNA;	proline rich 15-like [Source:HGNC Symbol;Acc:28149]
ENSG00000165879	0.000613685	0.00160161	down	0.68	1.18	10	+	99079022	99081672	FRAT1	mRNA;processed_transcript;	frequently rearranged in advanced T-cell lymphomas [Source:HGNC Symbol;Acc:3944]
ENSG00000241598	0.000630274	0.0016426	up	0.42	0.16	11	-	1605643	1643368	KRTAP5-4	mRNA;	keratin associated protein 5-4 [Source:HGNC Symbol;Acc:23599]
ENSG00000161914	0.000636015	0.00165541	up	0.91	0.58	19	-	11594245	11616738	ZNF653	mRNA;	zinc finger protein 653 [Source:HGNC Symbol;Acc:25196]
ENSG00000134955	0.000636061	0.00165503	up	0.57	0.4	11	+	124932963	124959131	SLC37A2	processed_transcript;mRNA;retained_intron;	solute carrier family 37 (glycerol-3-phosphate transporter), member 2 [Source:HGNC Symbol;Acc:20644]
ENSG00000185100	0.000652954	0.00169627	up	1	0.65	14	+	105190534	105213645	ADSSL1	mRNA;	adenylosuccinate synthase like 1 [Source:HGNC Symbol;Acc:20093]
ENSG00000149922	0.000661405	0.00171634	up	0.86	0.51	16	-	30097082	30103205	TBX6	mRNA;	T-box 6 [Source:HGNC Symbol;Acc:11605]
ENSG00000188483	0.000680029	0.00175959	up	0.55	0.32	9	-	131937835	131940540	IER5L	mRNA;	immediate early response 5-like [Source:HGNC Symbol;Acc:23679]
ENSG00000139083	0.000686219	0.00177437	up	0.33	0.17	12	+	11802788	12044558	ETV6	processed_transcript;mRNA;	ets variant 6 [Source:HGNC Symbol;Acc:3495]
ENSG00000255103	0.000691993	0.0017877	up	0.37	0.25	1	+	39876151	39882154	KIAA0754	mRNA;	KIAA0754 [Source:HGNC Symbol;Acc:29111]
ENSG00000172986	0.000714853	0.00184238	up	0.66	0.44	3	+	72937224	73047289	GXYLT2	mRNA;	glucoside xylosyltransferase 2 [Source:HGNC Symbol;Acc:33383]
ENSG00000161277	0.000731586	0.00188066	up	1.01	0.63	19	-	36525887	36545664	THAP8	processed_transcript;mRNA;	THAP domain containing 8 [Source:HGNC Symbol;Acc:23191]
ENSG00000214770	0.000741272	0.00190143	up	0.62	0.31	14	-	64802553	64805317	AL161756.1	mRNA;	Full-length cDNA clone CS0DA005YA22 of Neuroblastoma of Homo sapiens (human) [Source:UniProtKB/TrEMBL;Acc:Q86U33]
ENSG00000198835	0.000745802	0.00191117	up	0.4	0.18	1	+	228337553	228347527	GJC2	mRNA;	gap junction protein, gamma 2, 47kDa [Source:HGNC Symbol;Acc:17494]
ENSG00000111199	0.000752534	0.00192653	up	0.34	0.18	12	-	110220890	110271212	TRPV4	processed_transcript;mRNA;	transient receptor potential cation channel, subfamily V, member 4 [Source:HGNC Symbol;Acc:18083]
ENSG00000112293	0.000784835	0.00200607	up	0.58	0.41	6	-	24424793	24495433	GPLD1	mRNA;processed_transcript;	glycosylphosphatidylinositol specific phospholipase D1 [Source:HGNC Symbol;Acc:4459]
ENSG00000145545	0.000810652	0.00206678	up	0.63	0.39	5	+	6633456	6669675	SRD5A1	processed_transcript;mRNA;	steroid-5-alpha-reductase, alpha polypeptide 1 (3- oxo-5 alpha-steroid delta 4-dehydrogenase alpha 1) [Source:HGNC Symbol;Acc:11284]
ENSG00000100077	0.000859324	0.00217596	up	0.52	0.31	22	+	25960816	26118985	ADRBK2	mRNA;	adrenergic, beta, receptor kinase 2 [Source:HGNC Symbol;Acc:290]
ENSG00000114859	0.000898326	0.00226811	up	0.41	0.26	3	-	184063973	184079439	CLCN2	processed_transcript;mRNA;retained_intron;	chloride channel 2 [Source:HGNC Symbol;Acc:2020]
ENSG00000139194	0.000930729	0.00233994	up	0.49	0.19	12	-	7276280	7281538	RBP5	mRNA;retained_intron;	retinol binding protein 5, cellular [Source:HGNC Symbol;Acc:15847]
ENSG00000105737	0.000961312	0.00240892	up	0.75	0.55	19	-	42502477	42569957	GRIK5	mRNA;	glutamate receptor, ionotropic, kainate 5 [Source:HGNC Symbol;Acc:4583]
ENSG00000153832	0.000984489	0.00246368	up	0.3	0.16	2	+	230787018	230877825	FBXO36	mRNA;retained_intron;	F-box protein 36 [Source:HGNC Symbol;Acc:27020]
ENSG00000162591	0.00107857	0.00268313	up	0.45	0.33	1	-	3406484	3528059	MEGF6	processed_transcript;mRNA;	multiple EGF-like-domains 6 [Source:HGNC Symbol;Acc:3232]
ENSG00000222011	0.00109152	0.00271277	up	0.86	0.6	7	+	102389418	102467706	FAM185A	processed_transcript;mRNA;	family with sequence similarity 185, member A [Source:HGNC Symbol;Acc:22412]
ENSG00000188372	0.00109593	0.00272268	up	0.7	0.45	7	+	76026835	76071388	ZP3	processed_transcript;mRNA;retained_intron;	zona pellucida glycoprotein 3 (sperm receptor) [Source:HGNC Symbol;Acc:13189]
ENSG00000092295	0.00109995	0.00273162	up	0.37	0.18	14	-	24718322	24732386	TGM1	mRNA;	transglutaminase 1 (K polypeptide epidermal type I, protein-glutamine-gamma-glutamyltransferase) [Source:HGNC Symbol;Acc:11777]
ENSG00000188277	0.00110244	0.00273702	up	0.53	0.3	15	+	41062159	41064643	C15orf62	mRNA;	chromosome 15 open reading frame 62 [Source:HGNC Symbol;Acc:34489]
ENSG00000112238	0.00112196	0.00278363	down	0.3	0.58	6	+	100054606	100063454	PRDM13	mRNA;	PR domain containing 13 [Source:HGNC Symbol;Acc:13998]
ENSG00000153563	0.0011438	0.00283188	up	0.55	0.36	2	-	87011729	87035519	CD8A	mRNA;	CD8a molecule [Source:HGNC Symbol;Acc:1706]
ENSG00000126267	0.00115588	0.00285799	down	2.49	4.3	19	+	36139125	36149686	COX6B1	mRNA;	cytochrome c oxidase subunit VIb polypeptide 1 (ubiquitous) [Source:HGNC Symbol;Acc:2280]
ENSG00000167604	0.00117772	0.0029095	up	1.04	0.69	19	-	36379143	36393185	NFKBID	mRNA;	nuclear factor of kappa light polypeptide gene enhancer in B-cells inhibitor, delta [Source:HGNC Symbol;Acc:15671]
ENSG00000176678	0.00117772	0.0029095	up	0.66	0.44	16	+	86612115	86615303	FOXL1	mRNA;	forkhead box L1 [Source:HGNC Symbol;Acc:3817]
ENSG00000135519	0.00118987	0.00293423	up	0.57	0.38	12	+	49932940	49952059	KCNH3	mRNA;	potassium voltage-gated channel, subfamily H (eag- related), member 3 [Source:HGNC Symbol;Acc:6252]
ENSG00000182040	0.00121061	0.00298142	up	0.67	0.46	17	-	72912176	72919351	USH1G	mRNA;	Usher syndrome 1G (autosomal recessive) [Source:HGNC Symbol;Acc:16356]
ENSG00000177685	0.00136263	0.0033325	up	0.38	0.23	11	+	826144	831991	EFCAB4A	mRNA;retained_intron;	EF-hand calcium binding domain 4A [Source:HGNC Symbol;Acc:28703]
ENSG00000237198	0.00136722	0.00334183	up	0.49	0.2	9	-	46385691	46387031	AL162731.2	mRNA;	Putative protein FAM27E1 [Source:UniProtKB/Swiss- Prot;Acc:Q5T7N7]
ENSG00000256954	0.00138201	0.0033761	up	0.42	0.16	10	+	22726009	22727388	AL513128.1	mRNA;	cDNA FLJ53529 [Source:UniProtKB/TrEMBL;Acc:B7Z3C9]
ENSG00000119919	0.00138821	0.00338996	up	0.49	0.25	10	+	101292710	101296281	NKX2-3	mRNA;	NK2 transcription factor related, locus 3 (Drosophila) [Source:HGNC Symbol;Acc:7836]
ENSG00000165272	0.00146682	0.00356256	up	0.41	0.23	9	-	33441152	33447609	AQP3	processed_transcript;mRNA;	aquaporin 3 (Gill blood group) [Source:HGNC Symbol;Acc:636]
ENSG00000105639	0.00147504	0.00358051	up	0.36	0.26	19	-	17935589	17958880	JAK3	processed_transcript;mRNA;retained_intron;	Janus kinase 3 [Source:HGNC Symbol;Acc:6193]
ENSG00000047346	0.00148814	0.00360996	up	0.53	0.36	15	-	52873530	52970820	KIAA1370	mRNA;	KIAA1370 [Source:HGNC Symbol;Acc:25609]
ENSG00000141294	0.00156988	0.00378987	up	0.43	0.2	17	+	45908993	45915077	LRRC46	mRNA;	leucine rich repeat containing 46 [Source:HGNC Symbol;Acc:25047]
ENSG00000254531	0.00156988	0.00378987	up	1.04	0.49	4	+	102268937	102270040	AP001816.1	mRNA;	/
ENSG00000076864	0.00159649	0.00384949	up	0.41	0.29	1	-	21922708	21995856	RAP1GAP	processed_transcript;mRNA;	RAP1 GTPase activating protein [Source:HGNC Symbol;Acc:9858]
ENSG00000205930	0.00160271	0.00386269	up	0.36	0.21	21	+	34144411	34266043	C21orf49	processed_transcript;mRNA;	chromosome 21 open reading frame 49 [Source:HGNC Symbol;Acc:1290]
ENSG00000168826	0.0016477	0.00396125	up	0.79	0.55	4	+	4291924	4323513	ZBTB49	mRNA;	zinc finger and BTB domain containing 49 [Source:HGNC Symbol;Acc:19883]
ENSG00000166924	0.00166839	0.00400579	up	0.39	0.23	7	+	100081550	100092422	C7orf51	processed_transcript;mRNA;	chromosome 7 open reading frame 51 [Source:HGNC Symbol;Acc:22009]
ENSG00000204282	0.00166839	0.00400579	up	0.48	0.29	17	-	76103480	76106416	AC021593.1	mRNA;	/
ENSG00000256773	0.00166839	0.00400579	up	0.95	0.57	1	-	228462285	228463767	AL353593.1	mRNA;	/
ENSG00000166448	0.00170205	0.00407984	up	0.39	0.25	7	-	98444111	98468394	TMEM130	processed_transcript;mRNA;	transmembrane protein 130 [Source:HGNC Symbol;Acc:25429]
ENSG00000188825	0.00170583	0.00408739	up	0.62	0.45	17	-	41447213	41466266	AC087650.1	mRNA;	/
ENSG00000126522	0.00172797	0.00413665	up	0.58	0.42	7	+	65540785	65558545	ASL	processed_transcript;mRNA;retained_intron;	argininosuccinate lyase [Source:HGNC Symbol;Acc:746]
ENSG00000139515	0.00172932	0.00413911	up	0.86	0.5	13	+	28494157	28499394	PDX1	mRNA;	pancreatic and duodenal homeobox 1 [Source:HGNC Symbol;Acc:6107]
ENSG00000243709	0.00176274	0.00420944	up	0.4	0.18	1	-	226073982	226099082	LEFTY1	processed_transcript;mRNA;	left-right determination factor 1 [Source:HGNC Symbol;Acc:6552]
ENSG00000196132	0.00179873	0.00428399	up	0.42	0.3	20	+	62783144	62873604	MYT1	mRNA;	myelin transcription factor 1 [Source:HGNC Symbol;Acc:7622]
ENSG00000130119	0.0018028	0.00429132	up	1.11	0.81	X	+	54556644	54587504	Gnl3l	processed_transcript;mRNA;	guanine nucleotide binding protein-like 3 (nucleolar)-like [Source:HGNC Symbol;Acc:25553]
ENSG00000198464	0.00182681	0.00434372	up	0.79	0.55	19	+	52800425	52827333	ZNF480	mRNA;	zinc finger protein 480 [Source:HGNC Symbol;Acc:23305]
ENSG00000004838	0.00185993	0.00441602	up	0.69	0.5	3	-	50378541	50384283	ZMYND10	mRNA;processed_transcript;retained_intron;	zinc finger, MYND-type containing 10 [Source:HGNC Symbol;Acc:19412]
ENSG00000256184	0.00190678	0.00451737	up	0.58	0.29	6	+	86303007	86304505	AL136082.1	mRNA;	cDNA FLJ53553 [Source:UniProtKB/TrEMBL;Acc:B7Z1R8]
ENSG00000229811	0.00195231	0.00461433	up	0.68	0.41	7	+	97937197	97939753	AC004841.1	mRNA;	HCG2023280cDNA FLJ30064 fis, clone ADRGL2000323 [Source:UniProtKB/TrEMBL;Acc:Q96NU5]
ENSG00000180616	0.00201781	0.0047579	up	0.78	0.55	17	+	71161160	71168060	SSTR2	mRNA;	somatostatin receptor 2 [Source:HGNC Symbol;Acc:11331]
ENSG00000182809	0.00201781	0.0047579	up	1.2	0.84	14	+	105939309	105946507	CRIP2	mRNA;	cysteine-rich protein 2 [Source:HGNC Symbol;Acc:2361]
ENSG00000255937	0.00201781	0.0047579	up	0.91	0.64	15	-	83140665	83182762	AC010724.6	mRNA;	/
ENSG00000119636	0.00202583	0.00477466	up	0.48	0.33	14	+	74486056	74549566	C14orf45	mRNA;processed_transcript;retained_intron;	chromosome 14 open reading frame 45 [Source:HGNC Symbol;Acc:19855]
ENSG00000125337	0.00205628	0.00484074	up	0.35	0.18	6	+	168396921	168445769	KIF25	mRNA;processed_transcript;retained_intron;	kinesin family member 25 [Source:HGNC Symbol;Acc:6390]
ENSG00000139508	0.00223791	0.00523331	up	0.73	0.53	13	-	29274201	29293107	SLC46A3	mRNA;processed_transcript;	solute carrier family 46, member 3 [Source:HGNC Symbol;Acc:27501]
ENSG00000160999	0.00235809	0.00549069	up	0.5	0.28	7	+	101928405	101962178	SH2B2	mRNA;	SH2B adaptor protein 2 [Source:HGNC Symbol;Acc:17381]
ENSG00000215304	0.00244654	0.00567938	up	2.41	1.61	15	-	32698805	32716878	FAM7A1	mRNA;	family with sequence similarity 7, member A1 [Source:HGNC Symbol;Acc:15775]
ENSG00000139974	0.00246963	0.00572379	up	0.43	0.29	14	+	61447832	61550450	SLC38A6	processed_transcript;mRNA;retained_intron;	solute carrier family 38, member 6 [Source:HGNC Symbol;Acc:19863]
ENSG00000167799	0.00251868	0.00582865	up	0.95	0.58	11	-	67395409	67397401	NUDT8	mRNA;retained_intron;	nudix (nucleoside diphosphate linked moiety X)-type motif 8 [Source:HGNC Symbol;Acc:8055]
ENSG00000189366	0.00268379	0.00616528	up	2.2	1.46	3	-	125648118	125655882	ALG1L	mRNA;	asparagine-linked glycosylation 1-like [Source:HGNC Symbol;Acc:33721]
ENSG00000222038	0.00280563	0.00641914	up	0.46	0.3	2	+	131369054	131415664	POTEJ	mRNA;	POTE ankyrin domain family, member J [Source:HGNC Symbol;Acc:37094]
ENSG00000198939	0.0029343	0.00668884	up	0.61	0.4	5	+	178322895	178360213	ZFP2	mRNA;	zinc finger protein 2 homolog (mouse) [Source:HGNC Symbol;Acc:26138]
ENSG00000244405	0.00297388	0.00676605	up	0.4	0.29	3	-	185764097	185828107	ETV5	processed_transcript;mRNA;retained_intron;	ets variant 5 [Source:HGNC Symbol;Acc:3494]
ENSG00000169242	0.00301892	0.00686014	up	0.71	0.47	1	+	155099936	155107333	EFNA1	processed_transcript;mRNA;	ephrin-A1 [Source:HGNC Symbol;Acc:3221]
ENSG00000128218	0.00302371	0.00686981	up	0.78	0.28	22	-	24094930	24096655	VPREB3	mRNA;	pre-B lymphocyte 3 [Source:HGNC Symbol;Acc:12710]
ENSG00000181619	0.00321523	0.0072468	up	0.48	0.35	14	-	59895740	59932060	GPR135	mRNA;	G protein-coupled receptor 135 [Source:HGNC Symbol;Acc:19991]
ENSG00000134245	0.00335437	0.00752524	up	0.35	0.23	1	+	113009163	113065288	WNT2B	processed_transcript;mRNA;	wingless-type MMTV integration site family, member 2B [Source:HGNC Symbol;Acc:12781]
ENSG00000119703	0.00338082	0.00758066	up	0.39	0.23	14	+	75530873	75544799	FAM164C	processed_transcript;mRNA;	family with sequence similarity 164, member C [Source:HGNC Symbol;Acc:20354]
ENSG00000112218	0.00341268	0.00764155	up	0.92	0.64	6	-	97245888	97285353	GPR63	mRNA;	G protein-coupled receptor 63 [Source:HGNC Symbol;Acc:13302]
ENSG00000172456	0.00341792	0.00765198	up	0.35	0.24	1	+	59762467	60233347	FGGY	processed_transcript;mRNA;retained_intron;	FGGY carbohydrate kinase domain containing [Source:HGNC Symbol;Acc:25610]
ENSG00000177340	0.00352934	0.00787165	up	0.44	0.21	12	+	31477250	31478879	AC024940.1	mRNA;	/
ENSG00000116663	0.00377238	0.00837785	up	0.51	0.28	1	+	11724181	11734411	FBXO6	processed_transcript;mRNA;	F-box protein 6 [Source:HGNC Symbol;Acc:13585]
ENSG00000223526	0.00381181	0.00845029	up	0.41	0.25	1	+	43855553	43878462	C1orf84	mRNA;	chromosome 1 open reading frame 84 [Source:HGNC Symbol;Acc:27144]
ENSG00000105227	0.00382223	0.00846835	up	0.44	0.33	19	-	40899672	40919273	PRX	mRNA;	periaxin [Source:HGNC Symbol;Acc:13797]
ENSG00000248751	0.00388312	0.00859156	up	1.16	0.85	22	-	30681227	30695471	RP1-130H16.18	mRNA;	/
ENSG00000204657	0.00392805	0.00868211	up	0.76	0.38	6	+	29555683	29556745	OR2H2	mRNA;	olfactory receptor, family 2, subfamily H, member 2 [Source:HGNC Symbol;Acc:8253]
ENSG00000145375	0.00402868	0.00887292	up	0.46	0.3	4	+	123844229	124235809	SPATA5	processed_transcript;mRNA;	spermatogenesis associated 5 [Source:HGNC Symbol;Acc:18119]
ENSG00000100228	0.00410001	0.00901323	down	0.36	0.6	22	+	23487513	23506537	RAB36	mRNA;	RAB36, member RAS oncogene family [Source:HGNC Symbol;Acc:9775]
ENSG00000163354	0.00422852	0.00926292	up	0.4	0.24	1	-	154990996	155006257	DCST2	mRNA;retained_intron;	DC-STAMP domain containing 2 [Source:HGNC Symbol;Acc:26562]
ENSG00000253459	0.00422852	0.00926292	up	0.72	0.44	14	-	50064193	50065882	NPIPP1	mRNA;	nuclear pore complex interacting protein pseudogene 1 [Source:HGNC Symbol;Acc:35407]
ENSG00000167981	0.0045984	0.0100209	up	0.4	0.2	16	-	3486104	3493537	ZNF597	mRNA;	zinc finger protein 597 [Source:HGNC Symbol;Acc:26573]
ENSG00000198754	0.00460634	0.0100332	up	0.73	0.46	1	-	40235195	40237020	OXCT2	mRNA;	3-oxoacid CoA transferase 2 [Source:HGNC Symbol;Acc:18606]
ENSG00000141579	0.00461021	0.0100399	up	0.3	0.17	17	-	80787311	80797931	ZNF750	mRNA;	zinc finger protein 750 [Source:HGNC Symbol;Acc:25843]
ENSG00000005238	0.00461624	0.0100514	up	0.33	0.24	9	-	35104109	35115999	KIAA1539	processed_transcript;mRNA;	KIAA1539 [Source:HGNC Symbol;Acc:25666]
ENSG00000256831	0.00462949	0.0100735	down	0.55	1	1	+	9427607	9429588	AL358252.1	mRNA;	/
ENSG00000124635	0.00492111	0.0106688	up	1.73	1.07	6	-	27094058	27100541	HIST1H2BJ	mRNA;	histone cluster 1, H2bj [Source:HGNC Symbol;Acc:4761]
ENSG00000242689	0.0049516	0.0107269	up	0.37	0.18	11	+	58390146	58393198	CNTF	mRNA;	ciliary neurotrophic factor [Source:HGNC Symbol;Acc:2169]
ENSG00000255685	0.0049516	0.0107269	up	1.42	0.69	5	-	93979044	93989079	AC025766.1	mRNA;	Uncharacterized gastric protein YC11P [Source:UniProtKB/TrEMBL;Acc:Q9NYZ8]
ENSG00000104888	0.00511948	0.0110575	up	0.42	0.27	19	-	49932656	49945617	SLC17A7	mRNA;	solute carrier family 17 (sodium-dependent inorganic phosphate cotransporter), member 7 [Source:HGNC Symbol;Acc:16704]
ENSG00000141527	0.00511948	0.0110575	up	0.3	0.19	17	+	78152274	78182855	CARD14	mRNA;	caspase recruitment domain family, member 14 [Source:HGNC Symbol;Acc:16446]
ENSG00000198416	0.00519032	0.0111938	up	0.43	0.29	9	-	39443804	39464526	BX248098.1	mRNA;	Zinc finger protein 658B [Source:UniProtKB/Swiss- Prot;Acc:Q4V348]
ENSG00000167216	0.0052877	0.0113859	up	0.45	0.29	18	+	44526787	44628613	KATNAL2	mRNA;	katanin p60 subunit A-like 2 [Source:HGNC Symbol;Acc:25387]
ENSG00000175505	0.00539133	0.0115841	up	0.4	0.21	11	-	67131639	67141648	CLCF1	mRNA;	cardiotrophin-like cytokine factor 1 [Source:HGNC Symbol;Acc:17412]
ENSG00000213971	0.00543173	0.0116498	up	0.53	0.31	19	-	23442763	23445436	AC092329.1	mRNA;	HCG2000535cDNA FLJ32177 fis, clone PLACE6001294 [Source:UniProtKB/TrEMBL;Acc:Q96ML8]
ENSG00000107201	0.00557173	0.0119186	up	0.39	0.28	9	-	32455300	32526322	DDX58	mRNA;	DEAD (Asp-Glu-Ala-Asp) box polypeptide 58 [Source:HGNC Symbol;Acc:19102]
ENSG00000177300	0.00578735	0.0123333	down	0.35	0.64	4	-	184239220	184241927	CLDN22	mRNA;	claudin 22 [Source:HGNC Symbol;Acc:2044]
ENSG00000165714	0.0058807	0.0125158	up	0.6	0.38	12	+	12510013	12619840	LOH12CR1	mRNA;retained_intron;	loss of heterozygosity, 12, chromosomal region 1 [Source:HGNC Symbol;Acc:17950]
ENSG00000248801	0.00608026	0.0128942	down	0.09	0.3	8	-	69215703	69243727	RP11-664D7.4	mRNA;	/
ENSG00000073598	0.00612281	0.0129781	up	0.63	0.34	17	+	33448650	33457751	FNDC8	mRNA;	fibronectin type III domain containing 8 [Source:HGNC Symbol;Acc:25286]
ENSG00000101353	0.00641559	0.0135348	up	0.42	0.29	20	-	35729629	35807991	C20orf132	processed_transcript;mRNA;	chromosome 20 open reading frame 132 [Source:HGNC Symbol;Acc:16125]
ENSG00000203470	0.0065473	0.0137881	up	0.61	0.2	16	+	58588241	58588839	AC010287.1	mRNA;	/
ENSG00000220008	0.00665967	0.0139851	up	0.46	0.27	19	-	2289774	2308156	LINGO3	mRNA;	leucine rich repeat and Ig domain containing 3 [Source:HGNC Symbol;Acc:21206]
ENSG00000139292	0.00686058	0.0143573	up	0.44	0.29	12	+	71833550	71978622	LGR5	mRNA;	leucine-rich repeat containing G protein-coupled receptor 5 [Source:HGNC Symbol;Acc:4504]
ENSG00000170634	0.00693953	0.0145062	down	0.33	0.6	2	+	54342540	54532437	ACYP2	processed_transcript;mRNA;	acylphosphatase 2, muscle type [Source:HGNC Symbol;Acc:180]
ENSG00000133937	0.00703549	0.0146785	up	1	0.63	14	-	95234561	95236499	GSC	mRNA;	goosecoid homeobox [Source:HGNC Symbol;Acc:4612]
ENSG00000125850	0.00737215	0.0153049	up	0.46	0.27	20	-	17937623	18039832	OVOL2	mRNA;processed_transcript;	ovo-like 2 (Drosophila) [Source:HGNC Symbol;Acc:15804]
ENSG00000171357	0.00747761	0.015504	up	0.7	0.45	1	+	46669006	46686933	C1orf190	mRNA;	chromosome 1 open reading frame 190 [Source:HGNC Symbol;Acc:32327]
ENSG00000198738	0.0076143	0.0157449	down	0.68	1.36	6	-	86444925	86445786	FAM165A	mRNA;	family with sequence similarity 165, member A [Source:HGNC Symbol;Acc:21400]
ENSG00000135447	0.00782492	0.0161317	up	0.57	0.36	12	-	54971172	54982443	PPP1R1A	mRNA;	protein phosphatase 1, regulatory (inhibitor) subunit 1A [Source:HGNC Symbol;Acc:9286]
ENSG00000145757	0.00793656	0.016345	up	0.56	0.38	5	-	94987885	95034415	SPATA9	processed_transcript;mRNA;	spermatogenesis associated 9 [Source:HGNC Symbol;Acc:22988]
ENSG00000173137	0.00793656	0.016345	up	0.57	0.39	8	+	145596790	145618457	ADCK5	mRNA;processed_transcript;	aarF domain containing kinase 5 [Source:HGNC Symbol;Acc:21738]
ENSG00000227507	0.00801269	0.0164888	up	0.39	0.19	6	-	31548302	31550299	LTB	mRNA;processed_transcript;retained_intron;	lymphotoxin beta (TNF superfamily, member 3) [Source:HGNC Symbol;Acc:6711]
ENSG00000214708	0.00804845	0.0165545	up	0.46	0.24	17	-	30468245	30470137	AC090616.2	mRNA;	Uncharacterized protein [Source:UniProtKB/TrEMBL;Acc:A8MZ04]
ENSG00000141574	0.00809995	0.0166539	up	0.53	0.34	17	-	80278900	80291921	SECTM1	mRNA;	secreted and transmembrane 1 [Source:HGNC Symbol;Acc:10707]
ENSG00000182912	0.00853538	0.0174582	up	0.62	0.44	21	+	45937099	45945835	C21orf90	processed_transcript;mRNA;	chromosome 21 open reading frame 90 [Source:HGNC Symbol;Acc:16428]
ENSG00000102934	0.00870463	0.0177764	up	0.74	0.46	16	-	57290009	57318599	PLLP	mRNA;	plasmolipin [Source:HGNC Symbol;Acc:18553]
ENSG00000127311	0.00873584	0.0178276	up	0.31	0.21	12	+	66696325	66737423	HELB	mRNA;retained_intron;	helicase (DNA) B [Source:HGNC Symbol;Acc:17196]
ENSG00000214425	0.00873584	0.0178276	up	1.27	0.85	17	-	43578685	43595264	AC091132.2	mRNA;	/
ENSG00000114200	0.00877043	0.0178828	up	0.55	0.39	3	-	165490692	165555260	BCHE	mRNA;	butyrylcholinesterase [Source:HGNC Symbol;Acc:983]
ENSG00000213064	0.00883023	0.0179991	up	1.15	0.79	1	+	168195176	168212378	SFT2D2	mRNA;processed_transcript;	SFT2 domain containing 2 [Source:HGNC Symbol;Acc:25140]
ENSG00000179331	0.00907697	0.0184414	up	0.43	0.24	11	+	107799229	107834208	RAB39	mRNA;	RAB39, member RAS oncogene family [Source:HGNC Symbol;Acc:16521]
ENSG00000091986	0.00921481	0.0186952	up	0.36	0.27	3	-	112323407	112368377	CCDC80	processed_transcript;mRNA;	coiled-coil domain containing 80 [Source:HGNC Symbol;Acc:30649]
ENSG00000185633	0.00931718	0.0188852	down	1.06	1.78	12	-	57628688	57634475	NDUFA4L2	mRNA;	NADH dehydrogenase (ubiquinone) 1 alpha subcomplex, 4-like 2 [Source:HGNC Symbol;Acc:29836]
ENSG00000213904	0.0094732	0.0191478	up	1.22	0.88	19	+	42928421	43030020	AC011497.1	mRNA;	/
ENSG00000168237	0.00952745	0.0192396	down	0.27	0.45	3	+	52321105	52329272	GLYCTK	mRNA;retained_intron;	glycerate kinase [Source:HGNC Symbol;Acc:24247]
ENSG00000111671	0.0096204	0.0194152	up	0.54	0.36	12	-	6980099	6998522	SPSB2	processed_transcript;mRNA;	splA/ryanodine receptor domain and SOCS box containing 2 [Source:HGNC Symbol;Acc:29522]
ENSG00000120594	0.0097078	0.0195689	up	0.3	0.18	10	+	20105168	20569286	PLXDC2	mRNA;	plexin domain containing 2 [Source:HGNC Symbol;Acc:21013]
ENSG00000256825	0.0097078	0.0195689	up	0.59	0.35	12	+	133707454	133778956	CTD-2140B24.4	mRNA;	Telomeric-associated zinc finger protein [Source:UniProtKB/TrEMBL;Acc:Q9H337]
ENSG00000140832	0.00982681	0.0197736	up	0.33	0.23	16	+	71660089	71675868	MARVELD3	mRNA;	MARVEL domain containing 3 [Source:HGNC Symbol;Acc:30525]
ENSG00000161653	0.00998441	0.0200721	up	0.36	0.2	17	+	42082031	42086433	NAGS	mRNA;	N-acetylglutamate synthase [Source:HGNC Symbol;Acc:17996]
ENSG00000256605	0.0103525	0.0207512	up	0.33	0.12	11	-	48157243	48161324	AC026975.1	mRNA;	cDNA FLJ59086 [Source:UniProtKB/TrEMBL;Acc:B7Z9D4]
ENSG00000100146	0.0106417	0.0212688	up	0.47	0.34	22	-	38366693	38383429	SOX10	processed_transcript;mRNA;	SRY (sex determining region Y)-box 10 [Source:HGNC Symbol;Acc:11190]
ENSG00000181585	0.0110375	0.0219722	up	0.44	0.25	3	+	46742823	46752376	TMIE	mRNA;	transmembrane inner ear [Source:HGNC Symbol;Acc:30800]
ENSG00000125650	0.0111071	0.0220971	down	0.28	0.55	19	-	6375159	6377338	PSPN	mRNA;	persephin [Source:HGNC Symbol;Acc:9579]
ENSG00000162733	0.0115041	0.0227756	up	0.3	0.2	1	+	162601163	162750237	DDR2	mRNA;	discoidin domain receptor tyrosine kinase 2 [Source:HGNC Symbol;Acc:2731]
ENSG00000249242	0.0118204	0.0233485	up	0.75	0.54	4	-	83405743	83483510	TMEM150C	mRNA;	transmembrane protein 150C [Source:HGNC Symbol;Acc:37263]
ENSG00000256718	0.0121303	0.0238882	up	0.36	0.17	X	+	47518252	47519776		mRNA;	cDNA FLJ53557 [Source:UniProtKB/TrEMBL;Acc:B7Z3F2]
ENSG00000148344	0.0124558	0.0244921	up	0.56	0.35	9	-	132500610	132515326	PTGES	processed_transcript;mRNA;	prostaglandin E synthase [Source:HGNC Symbol;Acc:9599]
ENSG00000203812	0.0124805	0.0245297	down	1.26	2.36	1	+	149822643	149823191	HIST2H2AA4	mRNA;	histone cluster 2, H2aa4 [Source:HGNC Symbol;Acc:29668]
ENSG00000181322	0.0131316	0.0256776	up	0.44	0.32	3	-	137980279	138048728	TXNDC6	mRNA;retained_intron;	thioredoxin domain containing 6 [Source:HGNC Symbol;Acc:21343]
ENSG00000178803	0.0135639	0.0264218	up	0.34	0.24	22	-	24825178	24891042	C22orf45	processed_transcript;mRNA;	chromosome 22 open reading frame 45 [Source:HGNC Symbol;Acc:37122]
ENSG00000257015	0.0135639	0.0264218	up	0.82	0.56	6	-	52929486	52931183	AL031178.2	mRNA;	HCG2002544cDNA FLJ32209 fis, clone PLACE6003372 [Source:UniProtKB/TrEMBL;Acc:Q96MK9]
ENSG00000175832	0.01388	0.0269952	up	0.41	0.26	17	-	41605212	41623762	ETV4	mRNA;	ets variant 4 [Source:HGNC Symbol;Acc:3493]
ENSG00000154479	0.0141393	0.0274666	up	0.39	0.24	2	-	170501935	170550943	C2orf77	mRNA;	chromosome 2 open reading frame 77 [Source:HGNC Symbol;Acc:25064]
ENSG00000125820	0.0141761	0.0275175	up	0.82	0.6	20	-	21491648	21494699	NKX2-2	mRNA;	NK2 homeobox 2 [Source:HGNC Symbol;Acc:7835]
ENSG00000159761	0.0144525	0.0279832	down	0.34	0.64	16	+	67700719	67702660	C16orf86	mRNA;retained_intron;	chromosome 16 open reading frame 86 [Source:HGNC Symbol;Acc:33755]
ENSG00000178343	0.0145472	0.0281331	down	0.23	0.47	4	+	42399856	42404504	SHISA3	mRNA;	shisa homolog 3 (Xenopus laevis) [Source:HGNC Symbol;Acc:25159]
ENSG00000250959	0.0148755	0.0287126	up	1.04	0.64	10	+	75490320	75491529	C10orf102	mRNA;	chromosome 10 open reading frame 102 [Source:HGNC Symbol;Acc:31431]
ENSG00000197769	0.0156744	0.0300764	down	0.23	0.55	1	-	242158792	242162375	MAP1LC3C	mRNA;	microtubule-associated protein 1 light chain 3 gamma [Source:HGNC Symbol;Acc:13353]
ENSG00000155099	0.0157353	0.0301753	up	0.55	0.41	8	-	92006024	92053292	TMEM55A	mRNA;	transmembrane protein 55A [Source:HGNC Symbol;Acc:25452]
ENSG00000163864	0.0167154	0.0319185	up	0.41	0.29	3	-	139279022	139396859	NMNAT3	processed_transcript;mRNA;retained_intron;	nicotinamide nucleotide adenylyltransferase 3 [Source:HGNC Symbol;Acc:20989]
ENSG00000181408	0.016815	0.03209	up	0.96	0.66	17	+	80332153	80333462	UTS2R	mRNA;	urotensin 2 receptor [Source:HGNC Symbol;Acc:4468]
ENSG00000180525	0.0168382	0.0321271	up	0.36	0.25	10	+	695888	709947	C10orf108	mRNA;	chromosome 10 open reading frame 108 [Source:HGNC Symbol;Acc:30724]
ENSG00000007171	0.0187197	0.0353622	up	0.32	0.22	17	-	26083792	26127555	NOS2	mRNA;	nitric oxide synthase 2, inducible [Source:HGNC Symbol;Acc:7873]
ENSG00000223551	0.0187349	0.0353704	up	0.33	0.08	9	+	131104432	131105049	TMSL4	mRNA;	thymosin-like 4 (pseudogene) [Source:HGNC Symbol;Acc:11886]
ENSG00000188176	0.0187518	0.0353946	up	0.51	0.35	17	+	4487294	4511614	SMTNL2	mRNA;	smoothelin-like 2 [Source:HGNC Symbol;Acc:24764]
ENSG00000165474	0.0202113	0.0378287	down	0.38	0.65	13	-	20761609	20767037	GJB2	mRNA;	gap junction protein, beta 2, 26kDa [Source:HGNC Symbol;Acc:4284]
ENSG00000243364	0.020303	0.0379838	up	0.81	0.53	1	+	155036207	155042029	EFNA4	mRNA;	ephrin-A4 [Source:HGNC Symbol;Acc:3224]
ENSG00000185669	0.0205723	0.0383912	up	0.48	0.29	16	-	88744090	88752882	SNAI3	mRNA;	snail homolog 3 (Drosophila) [Source:HGNC Symbol;Acc:18411]
ENSG00000167765	0.020919	0.0389628	up	0.7	0.48	19	-	52095036	52097633	AC018755.11	mRNA;	HCG2008157cDNA FLJ30403 fis, clone BRACE2008480 [Source:UniProtKB/TrEMBL;Acc:Q96NP5]
ENSG00000180929	0.021618	0.0401214	down	0.23	0.44	3	+	51989330	51991509	GPR62	mRNA;	G protein-coupled receptor 62 [Source:HGNC Symbol;Acc:13301]
ENSG00000108405	0.021645	0.040157	down	0.24	0.44	17	-	3799891	3819960	P2RX1	mRNA;	purinergic receptor P2X, ligand-gated ion channel, 1 [Source:HGNC Symbol;Acc:8533]
ENSG00000173267	0.0219225	0.0406169	up	1.23	0.9	10	+	88718375	88723017	SNCG	mRNA;processed_transcript;	synuclein, gamma (breast cancer-specific protein 1) [Source:HGNC Symbol;Acc:11141]
ENSG00000214725	0.0244855	0.0447355	up	0.79	0.44	16	+	29875155	29879374	AC120114.1	mRNA;	/
ENSG00000185269	0.0253332	0.046116	up	0.32	0.21	17	-	79910388	79919716	NOTUM	mRNA;retained_intron;	notum pectinacetylesterase homolog (Drosophila) [Source:HGNC Symbol;Acc:27106]
ENSG00000173566	0.0257391	0.0467569	up	0.73	0.52	8	-	21964383	21966932	NUDT18	mRNA;	nudix (nucleoside diphosphate linked moiety X)-type motif 18 [Source:HGNC Symbol;Acc:26194]
ENSG00000166250	0.0276644	0.0498234	up	0.33	0.21	11	-	122943035	123065989	CLMP	processed_transcript;mRNA;retained_intron;	CXADR-like membrane protein [Source:HGNC Symbol;Acc:24039]
